# Supplementary material for: 2-(Mesitylmethylsulfanyl)pyridine N-oxide monohydrate
Source: Acta Crystallogr Sect E Struct Rep Online. 2008 Sep 17;64(Pt 10):o1952. doi: 10.1107/S1600536808029255 (PMC2959397; doi:10.1107/S1600536808029255)
Supplement: Supplementary file 1 [file e-64-o1952-sup1.cif]

##############################################################################
###                                                                        ###
###        Electronic paper (Acta Crystallographica Section E)             ###
###                                                                        ###
##############################################################################
#                                                                            #
# This CIF contains the data in a paper accepted for publication in Acta     #
# Crystallographica Section E. It conforms to the requirements of Notes      #
# for Authors for Section E, and has been peer reviewed under the auspices   #
# of the IUCr Commission on Journals.                                        #
#                                                                            #
# Full details of the Crystallographic Information File format               #
# are given in the paper "The Crystallographic Information File (CIF):       #
# a New Standard Archive File for Crystallography" by S. R. Hall, F. H.      #
# Allen and I. D. Brown [Acta Cryst. (1991), A47, 655-685].                  #
#                                                                            #
# The current version of the core CIF dictionary is obtainable from          #
# ftp://ftp.iucr.org/pub/cif_core.dic. The current version number is 2.4.    #
#                                                                            #
# Software is freely available for graphical display of the structure(s) in  #
# this CIF.  For information consult the CIF home page http://www.iucr.org/  #
# cif/home.html                                                              #
#                                                                            #
# This file may be used for bona fide research purposes within the           #
# scientific community so long as proper attribution is given to the journal # 
# article from which it was obtained.                                        #
#                                                                            #
##############################################################################
                                             
data_global
_audit_creation_method     'form.cif (version 2.0)'
_journal_data_validation_number     ?
_journal_date_recd_electronic     2008-09-03
_journal_date_accepted     2008-09-12
_journal_name_full     'Acta Crystallographica, Section E'
_journal_year     2008
_journal_volume     64
_journal_issue     10
_journal_page_first     o1952
_journal_page_last     o1952
_journal_paper_category     QO
_journal_coeditor_code     LH2692
_publ_contact_author_name     'Ravindran Durai Nayagam, B.'
_publ_contact_author_address
;
Department of Chemistry
Popes College
Sawyerpuram 628251
Tamilnadu
India
;
_publ_contact_author_email     'b_ravidurai@yahoo.com'
_publ_contact_author_fax     '?'
_publ_contact_author_phone     '+91944329038'
_publ_section_title
;
2-(Mesitylmethylsulfanyl)pyridine N-oxide monohydrate
;
loop_
    _publ_author_name
    _publ_author_address
    'Ravindran Durai Nayagam, B.'
;
Department of Chemistry
Popes College
Sawyerpuram 628251
Tamilnadu
India
;
    'Samuel Robinson Jebas'
;
Department of Physics
Karunya University
Karunya Nagar
Coimbatore 64114
India
;
    'Johnson Jeyakumar, H.'
;
Department of Physics
Popes College
Sawyerpuram 628251
Tamilnadu
India
;
    'Dieter Schollmeyer'
;
Institut f\"ur Organische Chemie
Universit\"at Mainz
Duesbergweg 10-14
55099 Mainz
Germany
;
data_I
_audit_creation_method     SHELXL97
_chemical_name_systematic
;
2-(Mesitylmethylsulfanyl)pyridine N-oxide monohydrate
;
_chemical_name_common     ?
_chemical_formula_moiety     'C15 H17 N O S , H2 O'
_chemical_formula_sum     'C15 H19 N O2 S'
_chemical_formula_iupac     'C15 H17 N O S , H2 O'
_chemical_formula_weight     277.37
_chemical_melting_point     ?
_symmetry_cell_setting     monoclinic
_symmetry_space_group_name_H-M     'P 21/c'
_symmetry_space_group_name_Hall     '-P 2ybc'
loop_
    _symmetry_equiv_pos_as_xyz
    'x, y, z'
    '-x, y+1/2, -z+1/2'
    '-x, -y, -z'
    'x, -y-1/2, z-1/2'
_cell_length_a     12.358(7)
_cell_length_b     15.404(6)
_cell_length_c     7.748(5)
_cell_angle_alpha     90.00
_cell_angle_beta     106.40(2)
_cell_angle_gamma     90.00
_cell_volume     1415.0(13)
_cell_formula_units_Z     4
_cell_measurement_reflns_used     25
_cell_measurement_theta_min     36
_cell_measurement_theta_max     50
_cell_measurement_temperature     193(2)
_exptl_crystal_description     plate
_exptl_crystal_colour     colourless
_exptl_crystal_size_max     0.50
_exptl_crystal_size_mid     0.20
_exptl_crystal_size_min     0.05
_exptl_crystal_density_diffrn     1.302
_exptl_crystal_density_meas     ?
_exptl_crystal_density_method     'not measured'
_exptl_crystal_F_000     592
_exptl_absorpt_coefficient_mu     2.011
_exptl_absorpt_correction_type     'psi-scan'
_exptl_absorpt_process_details     '(CORINC; Dr\"ager & Gattow, 1971)'
_exptl_absorpt_correction_T_min     0.67
_exptl_absorpt_correction_T_max     0.99
_exptl_special_details
;
;
_diffrn_ambient_temperature     193(2)
_diffrn_radiation_type     CuK\a
_diffrn_radiation_wavelength     1.54178
_diffrn_radiation_monochromator     graphite
_diffrn_measurement_device_type     'Enraf--Nonius CAD-4'
_diffrn_measurement_device     '\k-geometry diffractometer'
_diffrn_measurement_method     \w/2\q
_diffrn_detector_area_resol_mean     ?
_diffrn_reflns_number     2896
_diffrn_reflns_av_R_equivalents     0.0665
_diffrn_reflns_av_sigmaI/netI     0.0541
_diffrn_reflns_theta_min     3.73
_diffrn_reflns_theta_max     69.95
_diffrn_reflns_theta_full     69.95
_diffrn_measured_fraction_theta_max     1.000
_diffrn_measured_fraction_theta_full     1.000
_diffrn_reflns_limit_h_min     -14
_diffrn_reflns_limit_h_max     15
_diffrn_reflns_limit_k_min     -18
_diffrn_reflns_limit_k_max     0
_diffrn_reflns_limit_l_min     -9
_diffrn_reflns_limit_l_max     0
_diffrn_standards_number     3
_diffrn_standards_interval_count     ?
_diffrn_standards_interval_time     60
_diffrn_standards_decay_%     3
_refine_special_details
;
Refinement of <i>F</i>^2^ against ALL reflections. The weighted <i>R</i>-factor
<i>wR</i> and goodness of fit <i>S</i> are based on <i>F</i>^2^, conventional
<i>R</i>-factors <i>R</i> are based on <i>F</i>, with <i>F</i> set to zero for
negative <i>F</i>^2^. The threshold expression of <i>F</i>^2^ >
\s(<i>F</i>^2^) is used only for calculating <i>R</i>-factors(gt) <i>etc</i>.
and is not relevant to the choice of reflections for refinement.
<i>R</i>-factors based on <i>F</i>^2^ are statistically about twice as large
as those based on <i>F</i>, and <i>R</i>- factors based on ALL data will be
even larger.
;
_reflns_number_total     2684
_reflns_number_gt     2048
_reflns_threshold_expression     I>2\s(I)
_refine_ls_structure_factor_coef     Fsqd
_refine_ls_matrix_type     full
_refine_ls_R_factor_all     0.0900
_refine_ls_R_factor_gt     0.0674
_refine_ls_wR_factor_ref     0.1901
_refine_ls_wR_factor_obs     0.1713
_refine_ls_goodness_of_fit_ref     1.057
_refine_ls_restrained_S_all     1.057
_refine_ls_number_reflns     2684
_refine_ls_number_parameters     175
_refine_ls_number_restraints     0
_refine_ls_hydrogen_treatment     constr
_refine_ls_weighting_scheme     calc
_refine_ls_weighting_details
       'calc w = 1/[\s^2^(Fo^2^)+(0.1179P)^2^+0.1489P] where P=(Fo^2^+2Fc^2^)/3'
_atom_sites_solution_hydrogens     geom
_atom_sites_solution_primary     direct
_atom_sites_solution_secondary     difmap
_refine_ls_shift/su_max     0.000
_refine_ls_shift/su_mean     0.000
_refine_diff_density_max     0.575
_refine_diff_density_min     -0.788
_refine_ls_extinction_method     none
_refine_ls_extinction_coef     ?
loop_
    _atom_type_symbol
    _atom_type_description
    _atom_type_scat_dispersion_real
    _atom_type_scat_dispersion_imag
    _atom_type_scat_source
    'C' 'C' 0.0181 0.0091
                         'International Tables Vol C Tables 4.2.6.8 and 6.1.1.4'
    'H' 'H' 0.0000 0.0000
                         'International Tables Vol C Tables 4.2.6.8 and 6.1.1.4'
    'N' 'N' 0.0311 0.0180
                         'International Tables Vol C Tables 4.2.6.8 and 6.1.1.4'
    'O' 'O' 0.0492 0.0322
                         'International Tables Vol C Tables 4.2.6.8 and 6.1.1.4'
    'S' 'S' 0.3331 0.5567
                         'International Tables Vol C Tables 4.2.6.8 and 6.1.1.4'
_computing_data_collection     'CAD-4 EXPRESS (Enraf--Nonius, 1994)'
_computing_cell_refinement     'CAD-4 EXPRESS (Enraf--Nonius, 1994)'
_computing_data_reduction     'CORINC (Dr\"ager & Gattow, 1971)'
_computing_structure_solution     'SHELXS97 (Sheldrick, 2008)'
_computing_structure_refinement     'SHELXL97 (Sheldrick, 2008)'
_computing_molecular_graphics     'SHELXTL (Sheldrick, 2008)'
_computing_publication_material
;
SHELXTL (Sheldrick, 2008) and PLATON (Spek, 2003)
;
loop_
    _atom_site_type_symbol
    _atom_site_label
    _atom_site_fract_x
    _atom_site_fract_y
    _atom_site_fract_z
    _atom_site_U_iso_or_equiv
    _atom_site_adp_type
    _atom_site_calc_flag
    _atom_site_refinement_flags
    _atom_site_occupancy
    _atom_site_disorder_assembly
    _atom_site_disorder_group
    C C1 0.0724(3) -0.0867(2) 0.3741(4) 0.0305(7) Uani d . 1 . .
    C C2 0.0757(3) -0.1748(2) 0.4252(4) 0.0336(7) Uani d . 1 . .
    C C3 -0.0205(3) -0.2249(2) 0.3573(4) 0.0375(8) Uani d . 1 . .
    H H3 -0.0199 -0.2837 0.3946 0.045 Uiso calc R 1 . .
    C C4 -0.1170(3) -0.1924(2) 0.2377(4) 0.0376(8) Uani d . 1 . .
    C C5 -0.1186(3) -0.1053(2) 0.1862(4) 0.0355(7) Uani d . 1 . .
    H H5 -0.1844 -0.0818 0.1045 0.043 Uiso calc R 1 . .
    C C6 -0.0247(3) -0.05268(19) 0.2537(4) 0.0314(7) Uani d . 1 . .
    C C7 0.1771(3) -0.2149(2) 0.5531(5) 0.0469(9) Uani d . 1 . .
    H H7A 0.1954 -0.1835 0.6678 0.070 Uiso calc R 1 . .
    H H7B 0.2411 -0.2117 0.5022 0.070 Uiso calc R 1 . .
    H H7C 0.1612 -0.2758 0.5733 0.070 Uiso calc R 1 . .
    C C8 -0.2178(4) -0.2507(3) 0.1647(6) 0.0561(11) Uani d . 1 . .
    H H8A -0.2837 -0.2153 0.1054 0.084 Uiso calc R 1 . .
    H H8B -0.2332 -0.2833 0.2637 0.084 Uiso calc R 1 . .
    H H8C -0.2020 -0.2913 0.0775 0.084 Uiso calc R 1 . .
    C C9 -0.0327(3) 0.0412(2) 0.1961(5) 0.0379(8) Uani d . 1 . .
    H H9A 0.0247 0.0534 0.1341 0.057 Uiso calc R 1 . .
    H H9B -0.0202 0.0786 0.3022 0.057 Uiso calc R 1 . .
    H H9C -0.1078 0.0526 0.1144 0.057 Uiso calc R 1 . .
    C C10 0.1718(3) -0.0290(2) 0.4538(4) 0.0354(7) Uani d . 1 . .
    H H10A 0.2203 -0.0556 0.5653 0.042 Uiso calc R 1 . .
    H H10B 0.1454 0.0280 0.4850 0.042 Uiso calc R 1 . .
    S S11 0.25245(7) -0.01425(5) 0.29196(10) 0.0343(3) Uani d . 1 . .
    C C12 0.3569(3) 0.05537(19) 0.4133(4) 0.0300(7) Uani d . 1 . .
    C C13 0.3783(3) 0.0803(2) 0.5928(4) 0.0364(7) Uani d . 1 . .
    H H13 0.3343 0.0567 0.6640 0.044 Uiso calc R 1 . .
    C C14 0.4623(3) 0.1386(2) 0.6672(5) 0.0454(9) Uani d . 1 . .
    H H14 0.4765 0.1552 0.7897 0.054 Uiso calc R 1 . .
    C C15 0.5265(3) 0.1733(2) 0.5633(6) 0.0487(9) Uani d . 1 . .
    H H15 0.5839 0.2147 0.6128 0.058 Uiso calc R 1 . .
    C C16 0.5057(3) 0.1469(2) 0.3886(6) 0.0446(9) Uani d . 1 . .
    H H16 0.5501 0.1697 0.3171 0.053 Uiso calc R 1 . .
    N N17 0.4236(2) 0.08942(17) 0.3157(4) 0.0336(6) Uani d . 1 . .
    O O18 0.4037(2) 0.06592(17) 0.1461(3) 0.0446(6) Uani d . 1 . .
    O O1W 0.6227(3) 0.0815(2) 0.0886(4) 0.0610(8) Uani d . 1 . .
    H H1W 0.5575 0.0690 0.0933 0.091 Uiso d R 1 . .
    H H2W 0.6495 0.0394 0.0452 0.091 Uiso d R 1 . .
loop_
    _atom_site_aniso_label
    _atom_site_aniso_U_11
    _atom_site_aniso_U_22
    _atom_site_aniso_U_33
    _atom_site_aniso_U_12
    _atom_site_aniso_U_13
    _atom_site_aniso_U_23
    C1 0.0458(18) 0.0265(14) 0.0256(14) -0.0078(13) 0.0208(14) -0.0057(11)
    C2 0.0497(19) 0.0286(16) 0.0288(15) -0.0017(14) 0.0214(14) -0.0011(13)
    C3 0.057(2) 0.0265(15) 0.0356(17) -0.0102(14) 0.0246(16) -0.0070(13)
    C4 0.0480(19) 0.0392(17) 0.0332(16) -0.0162(15) 0.0239(15) -0.0141(14)
    C5 0.0420(18) 0.0388(18) 0.0300(16) -0.0035(14) 0.0171(14) -0.0055(13)
    C6 0.0492(19) 0.0263(15) 0.0255(14) -0.0026(13) 0.0217(14) -0.0050(12)
    C7 0.058(2) 0.0377(19) 0.048(2) 0.0032(17) 0.0194(18) 0.0037(16)
    C8 0.062(3) 0.058(2) 0.055(2) -0.030(2) 0.027(2) -0.020(2)
    C9 0.060(2) 0.0264(16) 0.0334(16) 0.0007(14) 0.0230(16) -0.0007(12)
    C10 0.0476(19) 0.0363(16) 0.0261(15) -0.0109(14) 0.0167(14) -0.0030(13)
    S11 0.0424(5) 0.0364(5) 0.0281(4) -0.0087(3) 0.0164(3) -0.0048(3)
    C12 0.0309(15) 0.0228(14) 0.0361(16) 0.0022(12) 0.0091(13) 0.0048(12)
    C13 0.0443(18) 0.0318(16) 0.0312(16) 0.0004(14) 0.0075(14) 0.0038(13)
    C14 0.046(2) 0.0403(19) 0.045(2) 0.0026(16) 0.0045(17) -0.0067(16)
    C15 0.0396(19) 0.039(2) 0.068(3) -0.0066(15) 0.0159(18) -0.0110(18)
    C16 0.0367(18) 0.0357(18) 0.066(2) -0.0061(15) 0.0230(18) -0.0009(17)
    N17 0.0343(14) 0.0293(13) 0.0402(15) 0.0044(11) 0.0154(12) 0.0042(11)
    O18 0.0475(15) 0.0501(15) 0.0417(14) -0.0042(11) 0.0213(12) 0.0012(11)
    O1W 0.0589(18) 0.085(2) 0.0441(15) -0.0134(16) 0.0233(14) -0.0132(15)
_geom_special_details
;
All e.s.d.'s (except the e.s.d. in the dihedral angle between two l.s. planes)
are estimated using the full covariance matrix. The cell e.s.d.'s are taken
into account individually in the estimation of e.s.d.'s in distances, angles
and torsion angles; correlations between e.s.d.'s in cell parameters are only
used when they are defined by crystal symmetry. An approximate (isotropic)
treatment of cell e.s.d.'s is used for estimating e.s.d.'s involving l.s.
planes.
;
loop_
    _geom_bond_atom_site_label_1
    _geom_bond_atom_site_label_2
    _geom_bond_site_symmetry_2
    _geom_bond_distance
    _geom_bond_publ_flag
    C1 C6 . 1.397(5) ?
    C1 C2 . 1.411(4) ?
    C1 C10 . 1.500(4) ?
    C2 C3 . 1.390(5) ?
    C2 C7 . 1.494(5) ?
    C3 C4 . 1.381(5) ?
    C3 H3 . 0.9500 ?
    C4 C5 . 1.399(5) ?
    C4 C8 . 1.509(5) ?
    C5 C6 . 1.391(5) ?
    C5 H5 . 0.9500 ?
    C6 C9 . 1.509(4) ?
    C7 H7A . 0.9800 ?
    C7 H7B . 0.9800 ?
    C7 H7C . 0.9800 ?
    C8 H8A . 0.9800 ?
    C8 H8B . 0.9800 ?
    C8 H8C . 0.9800 ?
    C9 H9A . 0.9800 ?
    C9 H9B . 0.9800 ?
    C9 H9C . 0.9800 ?
    C10 S11 . 1.823(3) ?
    C10 H10A . 0.9900 ?
    C10 H10B . 0.9900 ?
    S11 C12 . 1.736(3) ?
    C12 N17 . 1.371(4) ?
    C12 C13 . 1.394(4) ?
    C13 C14 . 1.371(5) ?
    C13 H13 . 0.9500 ?
    C14 C15 . 1.388(6) ?
    C14 H14 . 0.9500 ?
    C15 C16 . 1.367(6) ?
    C15 H15 . 0.9500 ?
    C16 N17 . 1.345(4) ?
    C16 H16 . 0.9500 ?
    N17 O18 . 1.318(4) ?
    O1W H1W . 0.8400 ?
    O1W H2W . 0.8400 ?
loop_
    _geom_angle_atom_site_label_1
    _geom_angle_atom_site_label_2
    _geom_angle_atom_site_label_3
    _geom_angle_site_symmetry_1
    _geom_angle_site_symmetry_3
    _geom_angle
    _geom_angle_publ_flag
    C6 C1 C2 . . 120.0(3) ?
    C6 C1 C10 . . 120.1(3) ?
    C2 C1 C10 . . 119.9(3) ?
    C3 C2 C1 . . 118.3(3) ?
    C3 C2 C7 . . 119.3(3) ?
    C1 C2 C7 . . 122.4(3) ?
    C4 C3 C2 . . 122.5(3) ?
    C4 C3 H3 . . 118.7 ?
    C2 C3 H3 . . 118.7 ?
    C3 C4 C5 . . 118.6(3) ?
    C3 C4 C8 . . 120.1(3) ?
    C5 C4 C8 . . 121.3(4) ?
    C6 C5 C4 . . 120.6(3) ?
    C6 C5 H5 . . 119.7 ?
    C4 C5 H5 . . 119.7 ?
    C5 C6 C1 . . 120.0(3) ?
    C5 C6 C9 . . 118.0(3) ?
    C1 C6 C9 . . 122.0(3) ?
    C2 C7 H7A . . 109.5 ?
    C2 C7 H7B . . 109.5 ?
    H7A C7 H7B . . 109.5 ?
    C2 C7 H7C . . 109.5 ?
    H7A C7 H7C . . 109.5 ?
    H7B C7 H7C . . 109.5 ?
    C4 C8 H8A . . 109.5 ?
    C4 C8 H8B . . 109.5 ?
    H8A C8 H8B . . 109.5 ?
    C4 C8 H8C . . 109.5 ?
    H8A C8 H8C . . 109.5 ?
    H8B C8 H8C . . 109.5 ?
    C6 C9 H9A . . 109.5 ?
    C6 C9 H9B . . 109.5 ?
    H9A C9 H9B . . 109.5 ?
    C6 C9 H9C . . 109.5 ?
    H9A C9 H9C . . 109.5 ?
    H9B C9 H9C . . 109.5 ?
    C1 C10 S11 . . 109.5(2) ?
    C1 C10 H10A . . 109.8 ?
    S11 C10 H10A . . 109.8 ?
    C1 C10 H10B . . 109.8 ?
    S11 C10 H10B . . 109.8 ?
    H10A C10 H10B . . 108.2 ?
    C12 S11 C10 . . 99.89(16) ?
    N17 C12 C13 . . 118.1(3) ?
    N17 C12 S11 . . 114.1(2) ?
    C13 C12 S11 . . 127.8(3) ?
    C14 C13 C12 . . 120.5(3) ?
    C14 C13 H13 . . 119.7 ?
    C12 C13 H13 . . 119.7 ?
    C13 C14 C15 . . 119.9(4) ?
    C13 C14 H14 . . 120.1 ?
    C15 C14 H14 . . 120.1 ?
    C16 C15 C14 . . 118.8(3) ?
    C16 C15 H15 . . 120.6 ?
    C14 C15 H15 . . 120.6 ?
    N17 C16 C15 . . 121.4(3) ?
    N17 C16 H16 . . 119.3 ?
    C15 C16 H16 . . 119.3 ?
    O18 N17 C16 . . 120.4(3) ?
    O18 N17 C12 . . 118.2(3) ?
    C16 N17 C12 . . 121.3(3) ?
    H1W O1W H2W . . 109.5 ?
loop_
    _geom_torsion_atom_site_label_1
    _geom_torsion_atom_site_label_2
    _geom_torsion_atom_site_label_3
    _geom_torsion_atom_site_label_4
    _geom_torsion_site_symmetry_1
    _geom_torsion_site_symmetry_2
    _geom_torsion_site_symmetry_3
    _geom_torsion_site_symmetry_4
    _geom_torsion
    _geom_torsion_publ_flag
    C6 C1 C2 C3 . . . . -2.0(4) ?
    C10 C1 C2 C3 . . . . 176.0(3) ?
    C6 C1 C2 C7 . . . . 179.9(3) ?
    C10 C1 C2 C7 . . . . -2.1(5) ?
    C1 C2 C3 C4 . . . . 2.3(5) ?
    C7 C2 C3 C4 . . . . -179.6(3) ?
    C2 C3 C4 C5 . . . . -1.5(5) ?
    C2 C3 C4 C8 . . . . 178.3(3) ?
    C3 C4 C5 C6 . . . . 0.3(5) ?
    C8 C4 C5 C6 . . . . -179.5(3) ?
    C4 C5 C6 C1 . . . . 0.0(4) ?
    C4 C5 C6 C9 . . . . -178.7(3) ?
    C2 C1 C6 C5 . . . . 0.9(4) ?
    C10 C1 C6 C5 . . . . -177.1(3) ?
    C2 C1 C6 C9 . . . . 179.5(3) ?
    C10 C1 C6 C9 . . . . 1.5(4) ?
    C6 C1 C10 S11 . . . . -80.1(3) ?
    C2 C1 C10 S11 . . . . 101.9(3) ?
    C1 C10 S11 C12 . . . . 178.5(2) ?
    C10 S11 C12 N17 . . . . -170.9(2) ?
    C10 S11 C12 C13 . . . . 8.2(3) ?
    N17 C12 C13 C14 . . . . 1.3(5) ?
    S11 C12 C13 C14 . . . . -177.7(3) ?
    C12 C13 C14 C15 . . . . 0.2(5) ?
    C13 C14 C15 C16 . . . . -1.3(6) ?
    C14 C15 C16 N17 . . . . 1.0(6) ?
    C15 C16 N17 O18 . . . . 178.9(3) ?
    C15 C16 N17 C12 . . . . 0.5(5) ?
    C13 C12 N17 O18 . . . . 179.9(3) ?
    S11 C12 N17 O18 . . . . -0.9(4) ?
    C13 C12 N17 C16 . . . . -1.7(5) ?
    S11 C12 N17 C16 . . . . 177.5(3) ?
loop_
    _geom_hbond_atom_site_label_D
    _geom_hbond_atom_site_label_H
    _geom_hbond_atom_site_label_A
    _geom_hbond_site_symmetry_A
    _geom_hbond_distance_DH
    _geom_hbond_distance_HA
    _geom_hbond_distance_DA
    _geom_hbond_angle_DHA
    O1W H1W O18 . 0.84 2.05 2.875(4) 165.4
    O1W H2W O18 3_655 0.84 2.17 2.869(4) 140.6
    C16 H16 O1W . 0.95 2.58 3.226(6) 125
