# Supplementary material for: 2-(Mesitylmethylsulfanyl)pyridine N-oxide monohydrate
Source: Acta Crystallogr Sect E Struct Rep Online. 2008 Sep 17;64(Pt 10):o1952. doi: 10.1107/S1600536808029255 (PMC2959397; doi:10.1107/S1600536808029255)
Supplement: Supplementary file 2 [file e-64-o1952-Isup2.hkl]

#
# h,k,l, Fc-squared, Fo-squared, sigma(Fo-squared) and status flag
#
data_I
_shelx_title ' mi        P 21/c       R = 0.07'
_shelx_refln_list_code          4
_shelx_F_calc_maximum      115.22
_exptl_crystal_F_000       591.92
_reflns_d_resolution_high  0.8206
 
loop_
 _symmetry_equiv_pos_as_xyz
 'x, y, z'
 '-x, y+1/2, -z+1/2'
 '-x, -y, -z'
 'x, -y-1/2, z-1/2'
 
_cell_length_a    12.3580
_cell_length_b    15.4040
_cell_length_c     7.7480
_cell_angle_alpha  90.000
_cell_angle_beta  106.400
_cell_angle_gamma  90.000
 
_shelx_F_squared_multiplier     1.000
 
loop_
 _refln_index_h
 _refln_index_k
 _refln_index_l
 _refln_F_squared_calc
 _refln_F_squared_meas
 _refln_F_squared_sigma
 _refln_observed_status
   1   0   0        2.10        2.42      1.72 o
   2   0   0     3843.37     2691.79    166.14 o
   3   0   0      294.85      196.15     13.93 o
   4   0   0      131.65      141.00      6.09 o
   5   0   0     2415.09     1758.77     28.56 o
   6   0   0      797.31      607.49     14.95 o
   7   0   0      179.28      188.95     10.73 o
   8   0   0     1577.19     1352.71    101.06 o
   9   0   0      153.55      164.67     10.79 o
  10   0   0       96.50       66.71      9.58 o
  11   0   0       31.46       30.87      7.55 o
  12   0   0       97.87       90.72     10.56 o
  13   0   0       22.57       18.28      4.35 o
  14   0   0       84.22       74.53      7.39 o
   1   1   0      435.38      309.00      8.42 o
   2   1   0      407.14      308.69     11.48 o
   3   1   0      148.70      128.77      7.53 o
   4   1   0       69.33       71.87     13.88 o
   5   1   0        0.06       39.20     32.44 o
   6   1   0        7.04      213.61    154.94 o
   7   1   0      207.09      180.80      9.46 o
   8   1   0       19.29       22.80      9.34 o
   9   1   0       39.91       29.02      6.98 o
  10   1   0      769.81      667.29     61.23 o
  11   1   0      128.23      115.24     10.32 o
  12   1   0       55.81       55.05      7.85 o
  13   1   0       19.49       12.32      9.31 o
  14   1   0        0.15        3.00      3.54 o
   0   2   0     8127.65     6000.80     68.33 o
   1   2   0      889.96      673.99     43.87 o
   2   2   0      847.11      593.80     65.32 o
   3   2   0     5536.07     4152.69    156.80 o
   4   2   0      264.79      256.61     33.53 o
   5   2   0     1004.21      866.68     45.50 o
   6   2   0     1311.74     1053.38    154.75 o
   7   2   0       69.76       47.80      6.64 o
   8   2   0      712.98      574.71     80.51 o
   9   2   0      242.63      210.49     33.66 o
  10   2   0      528.25      470.51     42.25 o
  11   2   0        6.64       -8.36      8.36 o
  12   2   0      149.43      128.88     10.37 o
  13   2   0       20.15       17.43      5.49 o
  14   2   0       57.08       58.02      6.39 o
   1   3   0       11.52        8.31      5.62 o
   2   3   0     3889.69     2935.69    136.37 o
   3   3   0     3377.65     2581.21     31.07 o
   4   3   0     1920.22     1600.22    125.45 o
   5   3   0      695.87      573.08     44.87 o
   6   3   0      236.46      158.51     38.49 o
   7   3   0        1.59        1.12      5.29 o
   8   3   0       98.58       76.93     21.35 o
   9   3   0       71.99       64.33     12.56 o
  10   3   0       31.88       33.47      7.36 o
  11   3   0        1.38        3.15      7.16 o
  12   3   0       10.28       12.62      5.61 o
  13   3   0        0.97        0.15      4.99 o
  14   3   0        9.45        7.70      5.50 o
   0   4   0      983.67      842.36     20.16 o
   1   4   0     7073.28     4812.36     45.82 o
   2   4   0    11053.63     9201.54    532.24 o
   3   4   0      398.62      337.46     10.80 o
   4   4   0     3517.45     2957.97    438.27 o
   5   4   0     1327.25     1267.13    159.42 o
   6   4   0       27.64       23.16      5.39 o
   7   4   0       81.54       67.59      6.97 o
   8   4   0      186.06      162.74     17.72 o
   9   4   0        1.05        4.70      7.73 o
  10   4   0      336.66      290.58     34.86 o
  11   4   0        8.53       -3.64      7.64 o
  12   4   0      156.09      154.18     15.82 o
  13   4   0        7.01        6.90      5.00 o
  14   4   0       87.04       71.87      7.12 o
   1   5   0        0.71        1.49      2.59 o
   2   5   0     1517.73     1458.04     32.08 o
   3   5   0     1092.83      893.25     40.49 o
   4   5   0        1.10        9.72      4.40 o
   5   5   0        0.78      -28.96     58.33 o
   6   5   0      491.06      396.95     46.86 o
   7   5   0        0.90       -0.48      5.22 o
   8   5   0       15.80       16.78      5.18 o
   9   5   0       40.44       34.30      7.05 o
  10   5   0       75.10       71.09     17.50 o
  11   5   0      110.50       93.02      9.09 o
  12   5   0       12.26       12.19      5.92 o
  13   5   0        2.86        4.68      4.14 o
   0   6   0     1347.59     1456.58     32.90 o
   1   6   0       17.60        5.81      5.19 o
   2   6   0      581.02      438.86     20.08 o
   3   6   0     2951.96     2416.12     91.52 o
   4   6   0     4816.85     3959.58    415.74 o
   5   6   0     3737.59     2867.17     79.19 o
   6   6   0        3.17        9.90      6.90 o
   7   6   0        4.25       -0.76      5.90 o
   8   6   0      123.43       95.99     14.70 o
   9   6   0        3.88       -6.86      6.86 o
  10   6   0      326.16      266.49     30.26 o
  11   6   0        6.75        1.04      6.90 o
  12   6   0      141.41      126.24     15.28 o
  13   6   0        0.07        0.79      6.97 o
   1   7   0     2006.93     1700.32    111.45 o
   2   7   0      293.40      297.58      9.69 o
   3   7   0      179.63      174.24      8.70 o
   4   7   0      343.48      253.58     10.49 o
   5   7   0     1304.22     1066.70     28.16 o
   6   7   0       39.41       22.68     10.80 o
   7   7   0        1.41        8.57      5.66 o
   8   7   0        0.22       -3.25      7.36 o
   9   7   0       46.90       49.52      8.43 o
  10   7   0        6.42        0.00      6.67 o
  11   7   0       23.42       27.63     14.56 o
  12   7   0        0.68       -2.00      5.11 o
  13   7   0       50.47       51.77      7.33 o
   0   8   0     1502.55     1593.52     40.26 o
   1   8   0        4.20       -3.60      4.54 o
   2   8   0     2107.65     2040.73     47.68 o
   3   8   0     1002.24      909.10     53.93 o
   4   8   0     2562.81     2241.73    173.50 o
   5   8   0      226.55      201.02     21.52 o
   6   8   0       97.83       85.58      8.72 o
   7   8   0       39.29       37.26      6.75 o
   8   8   0       80.63       73.52      8.89 o
   9   8   0       71.45       56.46      7.90 o
  10   8   0      106.96      118.02      9.52 o
  11   8   0        5.18       13.93      7.56 o
  12   8   0       62.11       53.19     11.56 o
  13   8   0        3.65        6.82      3.51 o
   1   9   0      727.11      656.62     33.71 o
   2   9   0       44.68       38.89      6.19 o
   3   9   0       56.09       32.91      5.56 o
   4   9   0       54.14       65.78      7.38 o
   5   9   0        8.20        7.50      4.92 o
   6   9   0       51.02       44.57      7.57 o
   7   9   0      475.50      396.84     39.86 o
   8   9   0      435.84      375.48     68.21 o
   9   9   0       84.02       60.64     13.61 o
  10   9   0       41.83       37.25      6.18 o
  11   9   0       30.21       47.79      5.67 o
  12   9   0       57.99       45.31      8.52 o
   0  10   0        9.35       14.17      5.82 o
   1  10   0      137.56      171.40     14.25 o
   2  10   0      846.69      824.30     30.93 o
   3  10   0      131.91       87.80     10.39 o
   4  10   0      208.73      218.86     11.49 o
   5  10   0       78.34       77.23     18.63 o
   6  10   0      989.49      890.16     37.77 o
   7  10   0      111.49       89.69      9.97 o
   8  10   0       32.47        8.64      7.54 o
   9  10   0        6.05        1.14      6.95 o
  10  10   0       18.15       15.12      5.34 o
  11  10   0        0.34       -4.69      4.83 o
  12  10   0       40.82       57.76      6.12 o
   1  11   0     1122.50     1029.89     22.77 o
   2  11   0      241.33      247.07     23.51 o
   3  11   0      554.41      533.13     17.07 o
   4  11   0      215.32      230.61     12.10 o
   5  11   0       92.23       96.25      9.41 o
   6  11   0      253.93      245.09     14.51 o
   7  11   0       75.74       78.48     20.03 o
   8  11   0      165.97      191.80     12.13 o
   9  11   0       65.75       59.92      6.88 o
  10  11   0       14.80        6.54     10.47 o
  11  11   0       84.81      101.85      7.54 o
   0  12   0      341.90      304.76     18.44 o
   1  12   0      449.37      432.84     24.53 o
   2  12   0       31.92       17.35     10.11 o
   3  12   0        5.65        4.13      5.15 o
   4  12   0        1.90       -6.02      6.02 o
   5  12   0        0.84        5.08      7.11 o
   6  12   0      761.24      763.82     60.85 o
   7  12   0      110.33      109.62      9.77 o
   8  12   0       41.98       45.52      7.30 o
   9  12   0        5.96       14.12      6.08 o
  10  12   0        1.57        0.71      5.12 o
  11  12   0       17.66       17.66      4.62 o
   1  13   0      451.47      415.89     20.05 o
   2  13   0       31.80       26.37      6.36 o
   3  13   0        1.84        8.04      5.94 o
   4  13   0      218.12      181.56     19.09 o
   5  13   0      486.39      490.55     18.36 o
   6  13   0        9.57       16.87      6.02 o
   7  13   0       24.90       26.70      6.73 o
   8  13   0        1.89        2.48      5.81 o
   9  13   0      233.28      233.51     38.36 o
  10  13   0      137.10      176.73     14.26 o
   0  14   0       57.97       76.86     11.22 o
   1  14   0      347.84      328.76     15.37 o
   2  14   0        2.54        2.21     13.87 o
   3  14   0       17.70       17.71      6.50 o
   4  14   0       15.85       12.30      7.43 o
   5  14   0       88.80      100.66      9.25 o
   6  14   0        1.16       -5.81      5.81 o
   7  14   0        7.92        2.22      5.80 o
   8  14   0       44.78       46.76      6.60 o
   9  14   0       29.60       30.32      5.15 o
   1  15   0      520.67      459.94     17.32 o
   2  15   0       81.14       73.98      7.67 o
   3  15   0      303.93      296.22     18.08 o
   4  15   0        7.59        1.45      5.46 o
   5  15   0        5.19        2.28      4.94 o
   6  15   0        0.67        4.68      4.96 o
   7  15   0      107.06      106.85      7.99 o
   8  15   0        2.64        2.30      7.54 o
   0  16   0       31.64       20.05      7.21 o
   1  16   0       22.58       19.62      7.15 o
   2  16   0       47.64       43.21      5.96 o
   3  16   0       16.76        9.85      5.91 o
   4  16   0        2.13       -4.10      6.19 o
   5  16   0        0.49       10.83      5.36 o
   6  16   0       18.39        6.29     12.53 o
   7  16   0       27.32       26.38      4.45 o
   1  17   0       43.82       39.72      6.05 o
   2  17   0        0.09        0.09      5.56 o
   3  17   0      145.87      126.76     14.86 o
   4  17   0       57.18       65.14      7.43 o
   5  17   0       77.41       81.30     16.21 o
   6  17   0        1.89        1.54      7.25 o
   0  18   0        2.32        7.80      5.51 o
   1  18   0       57.38       57.40      5.90 o
   2  18   0        7.81        6.33      8.19 o
   3  18   0       65.37       64.68      5.85 o
   4  18   0       10.02        7.79      5.11 o
 -14   1   1       64.19       56.06     10.86 o
 -13   1   1       92.32      118.84     13.10 o
 -12   1   1      155.78      180.09     16.84 o
 -11   1   1     1950.04     1783.40     51.64 o
 -10   1   1       16.41       10.89     11.83 o
  -9   1   1        5.29        4.59      9.55 o
  -8   1   1       96.81       81.59     10.75 o
  -7   1   1      714.58      545.85     22.14 o
  -6   1   1      185.05      182.71     13.83 o
  -5   1   1     3098.86     2710.45     52.51 o
  -4   1   1     2113.51     2215.53     41.98 o
  -3   1   1      368.42      368.90     11.39 o
  -2   1   1      788.12      967.54     20.16 o
  -1   1   1     2668.51     2893.07     37.59 o
   0   1   1     5946.86     6922.52     78.50 o
   1   1   1     1834.33     2132.27     32.04 o
   2   1   1     1545.13     1660.23     29.92 o
   3   1   1     5487.35     5164.67     72.19 o
   4   1   1        0.36       -2.77      5.79 o
   5   1   1      545.16      205.31     22.64 o
   6   1   1       12.39       20.05      6.37 o
   7   1   1     2260.68     1912.73     51.56 o
   8   1   1        3.07       -4.80      7.39 o
   9   1   1       86.57       98.59     12.04 o
  10   1   1      275.03      225.68     17.08 o
  11   1   1      406.70      409.23     22.45 o
  12   1   1       29.09       12.50      8.56 o
  13   1   1       75.45       87.49     10.73 o
 -14   2   1      164.80      175.02     14.30 o
 -13   2   1      178.11      178.01     14.62 o
 -12   2   1      222.62      238.67     18.33 o
 -11   2   1       38.83       25.03     13.57 o
 -10   2   1      176.52      191.45     18.12 o
  -9   2   1        2.79       10.44      8.74 o
  -8   2   1       14.56        5.51     11.52 o
  -7   2   1       35.34        9.43     13.03 o
  -6   2   1      377.05      461.06     19.74 o
  -5   2   1      417.27      431.31     18.23 o
  -4   2   1       66.80       63.96      8.10 o
  -3   2   1      540.55      584.83     18.06 o
  -2   2   1     6177.18     6766.65     83.44 o
  -1   2   1     5796.30     5785.80     69.48 o
   0   2   1      688.07      786.28     16.08 o
   1   2   1     3425.54     3322.05     45.58 o
   2   2   1     4398.10     4066.13     56.79 o
   3   2   1      146.68      149.93      7.91 o
   4   2   1       56.66       28.67      5.87 o
   5   2   1     3635.63     3221.37     60.52 o
   6   2   1      201.91      140.04     11.69 o
   7   2   1       64.44       65.63      9.69 o
   8   2   1       91.71       73.18     10.44 o
   9   2   1      321.24      290.92     19.00 o
  10   2   1        7.63       17.65      8.38 o
  11   2   1       99.87       95.53     11.54 o
  12   2   1        0.37        6.63      8.49 o
  13   2   1        2.45        9.48      5.33 o
 -14   3   1        5.29        4.70      7.21 o
 -13   3   1      155.56      168.34     15.22 o
 -12   3   1        1.57        0.00      9.01 o
 -11   3   1      167.34      178.86     16.94 o
 -10   3   1       56.68       80.72     13.34 o
  -9   3   1      358.16      298.47     20.86 o
  -8   3   1      153.65      158.50     14.99 o
  -7   3   1     2276.32     2432.93     61.15 o
  -6   3   1      400.79      585.27     21.85 o
  -5   3   1       16.39        4.13      9.25 o
  -4   3   1        8.11        7.55      4.96 o
  -3   3   1     2721.53     2750.16     46.99 o
  -2   3   1     5043.12     5038.92     68.16 o
  -1   3   1     2499.63     2795.09     41.44 o
   0   3   1     1891.95     1781.70     29.61 o
   1   3   1     7858.13     7354.62     89.18 o
   2   3   1     4004.55     3775.87     55.21 o
   3   3   1      177.92      131.53      8.36 o
   4   3   1     1262.96     1198.22     31.83 o
   5   3   1      798.99      610.68     20.37 o
   6   3   1      581.50      477.86     19.98 o
   7   3   1      331.02      231.19     15.61 o
   8   3   1       18.05       11.80      7.08 o
   9   3   1      492.01      430.93     22.68 o
  10   3   1      109.38       75.95     13.06 o
  11   3   1       54.32       55.95      9.90 o
  12   3   1       14.29       11.26      7.99 o
  13   3   1       31.56       30.73      7.33 o
 -14   4   1       18.54       10.60      6.92 o
 -13   4   1       33.57       28.62      8.91 o
 -12   4   1       14.63       20.70      9.25 o
 -11   4   1        3.27        1.15      8.96 o
 -10   4   1       29.40       17.46     11.22 o
  -9   4   1      332.11      359.84     22.89 o
  -8   4   1      311.13      301.73     19.09 o
  -7   4   1      109.36       87.12     12.04 o
  -6   4   1        2.26        3.31      8.35 o
  -5   4   1        2.14       10.24      6.90 o
  -4   4   1     1096.57     1150.61     31.96 o
  -3   4   1     2221.05     2207.18     42.69 o
  -2   4   1       56.82       67.54      6.01 o
  -1   4   1        4.32        7.76      3.57 o
   0   4   1     1550.85     1467.55     28.48 o
   1   4   1     3789.63     3000.65     46.63 o
   2   4   1     6504.37     5493.95     75.87 o
   3   4   1      288.19      292.54     11.91 o
   4   4   1     1343.32     1244.85     33.31 o
   5   4   1      620.02      484.52     19.87 o
   6   4   1      289.07      264.32     15.38 o
   7   4   1       30.63       25.35      9.22 o
   8   4   1       78.44       53.07      9.27 o
   9   4   1       16.18       19.27      8.67 o
  10   4   1      198.45      199.33     17.03 o
  11   4   1       53.44       55.24      9.77 o
  12   4   1       23.66       24.38      7.08 o
  13   4   1        5.56       13.03      5.15 o
 -14   5   1       49.68       40.29      8.59 o
 -13   5   1       43.16       31.17      9.08 o
 -12   5   1       29.61       47.49     10.47 o
 -11   5   1       95.01      102.94     16.13 o
 -10   5   1      142.11      164.45     16.52 o
  -9   5   1     1205.01     1073.33     38.28 o
  -8   5   1      225.26      222.98     17.63 o
  -7   5   1      531.14      545.88     24.23 o
  -6   5   1       61.48       71.64     11.39 o
  -5   5   1        3.51        6.97      9.19 o
  -4   5   1        0.20       -4.83      7.13 o
  -3   5   1      708.59      634.43     18.95 o
  -2   5   1      137.51      131.19      8.74 o
  -1   5   1      699.32      606.48     18.87 o
   0   5   1     2613.21     2521.46     43.52 o
   1   5   1     1855.07     1654.32     33.81 o
   2   5   1      296.69      279.33     11.18 o
   3   5   1     4385.36     3769.05     63.34 o
   4   5   1        8.80        3.23      8.53 o
   5   5   1      410.89      295.67     15.38 o
   6   5   1        8.35       17.21      5.45 o
   7   5   1      333.99      235.72     16.58 o
   8   5   1        6.02        7.70      6.39 o
   9   5   1      307.15      252.99     19.24 o
  10   5   1      102.45       93.80     12.01 o
  11   5   1        6.40       15.46      7.36 o
  12   5   1        3.10        7.23      8.87 o
  13   5   1       33.15       24.78      6.50 o
 -14   6   1        8.02        2.35      5.62 o
 -13   6   1        9.13       -0.99      8.72 o
 -12   6   1       45.28       60.20      9.92 o
 -11   6   1       29.90       39.39     11.31 o
 -10   6   1      125.47      136.59     14.13 o
  -9   6   1      149.44      157.02     16.48 o
  -8   6   1      512.42      553.55     26.97 o
  -7   6   1       83.96      100.05     12.61 o
  -6   6   1      177.14      217.27     14.94 o
  -5   6   1        1.91       18.30      5.72 o
  -4   6   1        5.13        6.79      6.39 o
  -3   6   1       26.94       23.05      7.41 o
  -2   6   1        5.15        7.78      5.59 o
  -1   6   1     1169.95     1273.10     31.40 o
   0   6   1       68.13       82.90      6.95 o
   1   6   1       12.58       17.25      4.93 o
   2   6   1      496.28      418.44     15.09 o
   3   6   1      195.17      257.48     12.51 o
   4   6   1     2741.44     2323.38     51.64 o
   5   6   1      290.43      211.70     13.49 o
   6   6   1        7.36       -3.32      7.44 o
   7   6   1       19.99      -12.09     12.09 o
   8   6   1       35.40       37.94      9.58 o
   9   6   1       28.22       33.58      9.38 o
  10   6   1       13.67        4.65      8.06 o
  11   6   1       14.72       20.58      7.13 o
  12   6   1      116.94      118.32     12.79 o
  13   6   1       64.01       71.93      8.74 o
 -13   7   1       52.68       43.88      9.08 o
 -12   7   1       18.58        4.10      9.17 o
 -11   7   1       17.66        6.53     10.32 o
 -10   7   1        3.17        0.00      8.35 o
  -9   7   1      916.02      949.16     36.70 o
  -8   7   1       34.59       45.93      8.30 o
  -7   7   1      324.33      270.76     18.95 o
  -6   7   1      297.02      258.67     17.34 o
  -5   7   1      384.65      362.77     18.46 o
  -4   7   1      139.54      112.05     10.50 o
  -3   7   1      628.12      504.16     19.24 o
  -2   7   1      274.02      311.68     14.21 o
  -1   7   1     2987.60     3075.61     57.17 o
   0   7   1       79.69       73.52      7.80 o
   1   7   1       14.65       16.68      5.85 o
   2   7   1      916.33      895.57     23.87 o
   3   7   1     2255.65     2180.34     49.82 o
   4   7   1      965.20      898.13     26.53 o
   5   7   1        2.80       11.52      5.15 o
   6   7   1        6.89       16.48      7.10 o
   7   7   1      131.78      103.85     12.06 o
   8   7   1      214.44      147.56     14.55 o
   9   7   1      362.75      315.62     19.95 o
  10   7   1        8.75        6.09      5.58 o
  11   7   1       48.03       52.82      9.77 o
  12   7   1       52.18       60.73      8.66 o
 -13   8   1       10.74        8.02      5.67 o
 -12   8   1       60.45       64.17      9.11 o
 -11   8   1       53.92       45.30     10.19 o
 -10   8   1      255.87      232.30     19.63 o
  -9   8   1        3.91        8.49      9.00 o
  -8   8   1       11.47       13.08      8.15 o
  -7   8   1       59.73       61.23     11.96 o
  -6   8   1      227.17      221.92     17.15 o
  -5   8   1      332.60      275.80     17.44 o
  -4   8   1       45.36       30.00      7.67 o
  -3   8   1       15.04       27.28      6.61 o
  -2   8   1     1849.80     1909.78     46.92 o
  -1   8   1      409.59      378.53     16.48 o
   0   8   1      270.36      219.22     12.74 o
   1   8   1     1492.63     1530.97     40.12 o
   2   8   1       83.98       61.02      8.62 o
   3   8   1      188.66      180.07     12.12 o
   4   8   1      532.08      419.34     19.06 o
   5   8   1       46.46       35.64      8.06 o
   6   8   1      432.57      318.17     20.88 o
   7   8   1      185.43      131.22     14.47 o
   8   8   1       23.73       31.91      8.25 o
   9   8   1       52.10       46.68      9.85 o
  10   8   1       22.81       27.59      8.59 o
  11   8   1        7.69       17.59      6.32 o
  12   8   1       60.88       52.16      8.88 o
 -13   9   1       27.29       23.74      6.40 o
 -12   9   1        4.50        1.10      7.23 o
 -11   9   1       31.17       19.94      9.16 o
 -10   9   1       10.00       15.74      8.85 o
  -9   9   1      188.15      149.89     17.89 o
  -8   9   1       57.84       37.60     12.67 o
  -7   9   1      345.11      295.72     20.45 o
  -6   9   1       97.40       89.02     13.11 o
  -5   9   1       19.50       20.28      7.29 o
  -4   9   1        7.61        1.28      8.95 o
  -3   9   1      797.70      751.60     26.10 o
  -2   9   1      107.87       95.09      9.47 o
  -1   9   1        4.95        4.07      6.43 o
   0   9   1        0.21        1.98      5.25 o
   1   9   1      481.20      425.20     18.22 o
   2   9   1       28.74       34.88      7.23 o
   3   9   1      476.29      429.43     19.53 o
   4   9   1       37.60       45.01      8.28 o
   5   9   1     1456.67     1190.41     36.16 o
   6   9   1        0.31        7.05      7.88 o
   7   9   1       87.87       61.79     11.59 o
   8   9   1        3.18        5.40      6.92 o
   9   9   1       77.29       59.44     11.59 o
  10   9   1       22.06        0.00      8.90 o
  11   9   1       85.55       70.65     10.31 o
  12   9   1       17.85        6.29      8.69 o
 -12  10   1      214.89      230.50     14.39 o
 -11  10   1        4.07       16.87      5.20 o
 -10  10   1      125.44      134.04     12.98 o
  -9  10   1       30.11       27.73     10.21 o
  -8  10   1      435.03      451.83     25.79 o
  -7  10   1       37.06       41.82     10.49 o
  -6  10   1      153.24      161.19     14.91 o
  -5  10   1       67.21       63.50     12.03 o
  -4  10   1        5.41        8.40      9.06 o
  -3  10   1      104.56       90.46     12.06 o
  -2  10   1      710.53      773.23     27.20 o
  -1  10   1        7.63        6.97      6.71 o
   0  10   1      707.48      751.92     25.90 o
   1  10   1     1090.73     1053.23     31.18 o
   2  10   1       34.49        7.31     10.32 o
   3  10   1      372.01      318.09     19.04 o
   4  10   1      579.54      576.63     25.28 o
   5  10   1      717.83      687.72     28.23 o
   6  10   1      515.99      468.96     24.30 o
   7  10   1      384.06      346.11     22.33 o
   8  10   1       37.10       67.70      9.69 o
   9  10   1       10.17       14.00      7.49 o
  10  10   1       15.41       -3.29      8.28 o
  11  10   1       24.99       32.32      7.62 o
 -12  11   1       13.16       12.53      5.82 o
 -11  11   1       20.40       11.49      6.74 o
 -10  11   1       29.45       16.92      8.62 o
  -9  11   1       88.79       78.92     12.20 o
  -8  11   1       80.74       76.49     13.18 o
  -7  11   1      109.40       95.89     13.91 o
  -6  11   1      612.17      698.81     30.57 o
  -5  11   1     2292.31     2130.94     64.70 o
  -4  11   1        1.93        6.05      7.81 o
  -3  11   1        8.16       16.14      6.52 o
  -2  11   1       12.77       14.34      6.47 o
  -1  11   1       63.70       50.47      9.71 o
   0  11   1        1.32        5.15      7.52 o
   1  11   1      253.46      276.77     17.18 o
   2  11   1       70.06       63.62      9.89 o
   3  11   1       25.29       32.56      9.87 o
   4  11   1       37.01       35.72      7.84 o
   5  11   1      929.46      853.46     32.61 o
   6  11   1      196.01      176.25     17.08 o
   7  11   1       25.51       21.93      9.81 o
   8  11   1        0.02        0.00      8.01 o
   9  11   1       39.08       41.66     10.76 o
  10  11   1        1.83        0.00      6.19 o
  11  11   1       78.77       72.40      9.27 o
 -11  12   1        2.69       -5.90      5.90 o
 -10  12   1       72.77       88.76     12.27 o
  -9  12   1       13.50       21.38      8.14 o
  -8  12   1      146.94      133.64     15.15 o
  -7  12   1        7.78       11.65      7.91 o
  -6  12   1      276.43      270.13     19.68 o
  -5  12   1      146.84      159.70     15.97 o
  -4  12   1       20.69        0.00     12.74 o
  -3  12   1       70.81       56.36     11.01 o
  -2  12   1      354.90      328.30     19.43 o
  -1  12   1      107.91       95.82     11.93 o
   0  12   1      787.99      707.04     28.01 o
   1  12   1      192.07      217.84     15.58 o
   2  12   1      808.04      686.70     28.40 o
   3  12   1      142.08      121.76     13.83 o
   4  12   1       87.26       97.23     14.28 o
   5  12   1      140.45      153.80     15.20 o
   6  12   1      230.43      293.35     20.13 o
   7  12   1       22.59       30.75      7.72 o
   8  12   1      418.84      369.76     21.93 o
   9  12   1      152.96      174.85     14.54 o
  10  12   1        2.98        3.76      6.37 o
 -10  13   1       72.94       89.92     10.50 o
  -9  13   1        0.61       10.02      6.13 o
  -8  13   1        3.55        0.00      8.10 o
  -7  13   1       52.38       81.88     13.26 o
  -6  13   1        1.08        6.79      7.96 o
  -5  13   1      186.44      172.55     16.92 o
  -4  13   1       19.49       24.00      8.74 o
  -3  13   1        5.57        6.42      7.41 o
  -2  13   1        1.41       -9.61      9.61 o
  -1  13   1       86.03       80.98     12.87 o
   0  13   1       91.02      101.50     10.79 o
   1  13   1      232.57      183.23     15.79 o
   2  13   1      382.94      379.86     21.31 o
   3  13   1       35.05       37.65      9.81 o
   4  13   1       64.54       38.58     11.41 o
   5  13   1       67.77       74.64     10.55 o
   6  13   1        2.71        0.00      8.12 o
   7  13   1       75.28       75.47     10.16 o
   8  13   1       23.97       27.23      7.89 o
   9  13   1        0.73        1.36      5.12 o
  -9  14   1        2.47        7.07      7.49 o
  -8  14   1       23.97       29.81      7.18 o
  -7  14   1       12.83       -3.99     10.05 o
  -6  14   1      169.03      182.46     17.33 o
  -5  14   1        2.19        1.64      9.16 o
  -4  14   1      353.47      325.46     21.82 o
  -3  14   1       16.60       16.09      8.91 o
  -2  14   1      106.51       95.86     12.72 o
  -1  14   1      118.33      127.49     13.52 o
   0  14   1      257.37      247.22     18.90 o
   1  14   1       16.44       22.19      8.78 o
   2  14   1      547.41      482.54     25.04 o
   3  14   1      106.94       95.40     14.38 o
   4  14   1       43.60       46.23     10.60 o
   5  14   1       16.91       31.18      6.74 o
   6  14   1       59.64       71.70     10.99 o
   7  14   1       42.95       39.48      8.85 o
   8  14   1      224.85      232.67     14.33 o
   9  14   1       97.33      120.98     10.96 o
  -9  15   1        7.56       13.66      5.69 o
  -8  15   1        0.48        7.12      7.54 o
  -7  15   1       11.56        8.62     10.52 o
  -6  15   1       37.12       34.93      9.11 o
  -5  15   1        4.46       -4.08      9.72 o
  -4  15   1        7.83       16.99      7.67 o
  -3  15   1       57.35       62.66      9.82 o
  -2  15   1       13.12        1.52      8.53 o
  -1  15   1       24.47       17.57      9.42 o
   0  15   1       36.27       29.84      9.71 o
   1  15   1        1.17       -4.10      8.54 o
   2  15   1       21.07       18.53      9.09 o
   3  15   1        6.80       -6.56      8.61 o
   4  15   1       12.05       -2.53      8.01 o
   5  15   1        1.12       -8.22      8.22 o
   6  15   1       60.83       53.84      9.27 o
   7  15   1       48.21       39.00      7.50 o
   8  15   1       82.76      109.78     10.10 o
  -7  16   1        2.69        2.85      5.93 o
  -6  16   1       59.91       56.24      9.64 o
  -5  16   1        3.05        4.23      7.44 o
  -4  16   1      118.37      119.23     11.95 o
  -3  16   1       36.23       32.32      9.01 o
  -2  16   1      165.51      148.47     13.32 o
  -1  16   1        0.44       -3.83      6.63 o
   0  16   1       97.07       80.73     11.23 o
   1  16   1       14.10        4.26     11.28 o
   2  16   1      305.27      282.43     18.12 o
   3  16   1       87.46       82.66     11.10 o
   4  16   1       35.09       33.26      9.69 o
   5  16   1        2.27        2.30      6.52 o
   6  16   1      158.80      154.19     12.08 o
  -6  17   1        2.30       -7.31      7.31 o
  -5  17   1        1.23        0.00      6.97 o
  -4  17   1        8.75       13.50      6.79 o
  -3  17   1       67.85       57.96      9.94 o
  -2  17   1       24.07       19.04      8.25 o
  -1  17   1        0.05       -1.09      6.39 o
   0  17   1       13.97       13.84      7.68 o
   1  17   1        9.88       10.49      7.68 o
   2  17   1        3.40        3.52      5.36 o
   3  17   1       40.14       39.63      8.25 o
   4  17   1        1.34        4.04      6.84 o
   5  17   1       19.36       15.95      6.03 o
  -4  18   1      211.73      227.37     12.25 o
  -3  18   1        2.91        1.73      7.15 o
  -2  18   1       48.89       47.46      7.89 o
  -1  18   1        3.21        5.72      6.60 o
   0  18   1      207.39      192.75     12.80 o
   1  18   1        4.82       13.61      5.80 o
   2  18   1       11.60       -1.47      6.45 o
   3  18   1        0.11        4.75      5.48 o
 -15   0   2        0.34       -1.88      5.22 o
 -14   0   2      158.57      114.98     15.56 o
 -13   0   2      314.04      309.22     19.95 o
 -12   0   2       75.01       88.82     14.68 o
 -11   0   2     1090.89     1088.71     38.54 o
 -10   0   2      304.52      311.85     23.16 o
  -9   0   2     1014.31     1055.06     35.29 o
  -8   0   2       58.21       66.21     10.62 o
  -7   0   2       81.72      117.30     11.95 o
  -6   0   2     2608.75     2676.30     57.65 o
  -5   0   2      273.32      225.89     12.46 o
  -4   0   2     8052.92     9235.30    119.00 o
  -3   0   2      894.80     1065.65     25.28 o
  -2   0   2     1868.71     2873.67     47.41 o
  -1   0   2    13276.71    16704.90    186.12 o
   0   0   2     4037.29     5197.52     69.82 o
   1   0   2     1230.87     1319.70     28.64 o
   2   0   2      501.63      715.89     21.69 o
   3   0   2      231.94      244.73     11.95 o
   4   0   2      670.57      596.37     20.58 o
   5   0   2      246.52      336.37     16.39 o
   6   0   2     1620.40     1625.43     47.78 o
   7   0   2     1672.03     1642.22     50.62 o
   8   0   2     1133.90     1005.40     34.33 o
   9   0   2      114.99       96.55     14.75 o
  10   0   2       37.49       41.30     11.22 o
  11   0   2       27.29       21.46      6.79 o
  12   0   2        0.29        7.57      5.77 o
  13   0   2       28.25       28.27      6.32 o
 -14   1   2       58.28       57.23      9.82 o
 -13   1   2      231.77      237.90     18.41 o
 -12   1   2        4.44       12.82      9.43 o
 -11   1   2      281.45      234.32     20.67 o
 -10   1   2        7.55       -4.28     10.18 o
  -9   1   2       79.09       63.52     13.61 o
  -8   1   2       34.47       52.11      9.77 o
  -7   1   2        9.56       -0.99      9.56 o
  -6   1   2      650.91      839.23     25.85 o
  -5   1   2      165.67      172.34     11.80 o
  -4   1   2      790.45      996.71     28.74 o
  -3   1   2     8937.17    10672.85    130.54 o
  -2   1   2     9052.60    10569.05    123.04 o
  -1   1   2     3299.73     3817.33     54.14 o
   0   1   2      836.53     1006.52     22.95 o
   1   1   2     1730.35     2033.77     37.04 o
   2   1   2      659.76      797.38     22.97 o
   3   1   2      143.86      146.91     10.66 o
   4   1   2      188.87      204.43     13.86 o
   5   1   2        0.42       -7.33      7.33 o
   6   1   2        3.82        1.15      7.54 o
   7   1   2        9.88        3.95     10.45 o
   8   1   2       31.77       24.44      8.69 o
   9   1   2       26.44       24.83      8.78 o
  10   1   2       14.40       16.47      7.84 o
  11   1   2        0.58        2.79      5.82 o
  12   1   2        3.23        3.39      7.07 o
  13   1   2       35.41       24.00      7.70 o
 -14   2   2       60.05       52.71      9.51 o
 -13   2   2        7.55        4.18     10.54 o
 -12   2   2      856.94      955.14     36.24 o
 -11   2   2      197.86      193.20     19.61 o
 -10   2   2      384.64      411.84     23.99 o
  -9   2   2      243.67      280.09     21.82 o
  -8   2   2      524.51      602.17     25.98 o
  -7   2   2      398.61      479.67     22.01 o
  -6   2   2      567.59      615.87     24.26 o
  -5   2   2       54.93       63.81      9.06 o
  -4   2   2     6132.82     7832.63    107.62 o
  -3   2   2      235.35      264.21     10.84 o
  -2   2   2      314.20      413.82     12.08 o
  -1   2   2     2493.73     2796.94     43.13 o
   0   2   2     2373.98     2670.48     42.85 o
   1   2   2      428.27      419.00     12.55 o
   2   2   2      308.84      355.30     12.53 o
   3   2   2      341.06      375.93     14.70 o
   4   2   2     1524.88     1568.11     39.71 o
   5   2   2        7.59        5.90      6.53 o
   6   2   2      721.90      698.77     24.59 o
   7   2   2       14.37       21.14      7.78 o
   8   2   2       10.23        6.87      6.87 o
   9   2   2      385.64      353.95     20.75 o
  10   2   2       71.43       72.73     11.48 o
  11   2   2       52.72       46.26      9.17 o
  12   2   2        1.75        4.46      6.50 o
  13   2   2       37.60       57.49      7.44 o
 -14   3   2       48.40       33.34      8.85 o
 -13   3   2      161.28      191.18     15.12 o
 -12   3   2       14.76       -4.23     10.63 o
 -11   3   2       38.77       34.86     13.36 o
 -10   3   2       87.18       98.61     13.89 o
  -9   3   2      929.30     1006.87     36.14 o
  -8   3   2       79.72       98.68     13.02 o
  -7   3   2      312.96      374.21     19.76 o
  -6   3   2      926.99     1121.32     31.64 o
  -5   3   2      759.88      900.52     25.53 o
  -4   3   2     1378.86     1473.97     36.89 o
  -3   3   2     1807.49     1813.63     37.99 o
  -2   3   2     2090.04     2226.52     39.76 o
  -1   3   2      808.02      892.79     21.90 o
   0   3   2     3884.07     4213.90     60.76 o
   1   3   2       22.74       13.84      3.95 o
   2   3   2        0.12       -2.77      5.61 o
   3   3   2      554.95      629.18     19.38 o
   4   3   2       38.43       36.18      6.60 o
   5   3   2      440.34      365.28     17.00 o
   6   3   2      106.51       88.06     10.36 o
   7   3   2      224.81      210.67     16.00 o
   8   3   2       24.40       35.67      8.06 o
   9   3   2       67.01       51.95      9.64 o
  10   3   2       16.94       20.41      7.63 o
  11   3   2        0.05        1.36      7.60 o
  12   3   2        2.95       -2.93      6.55 o
  13   3   2       67.47       79.52      8.44 o
 -14   4   2       50.37       56.19      8.31 o
 -13   4   2       27.93        8.87      8.61 o
 -12   4   2       17.21        7.99     12.90 o
 -11   4   2       34.67       32.66     12.35 o
 -10   4   2      272.66      276.77     19.95 o
  -9   4   2      177.41      185.76     17.15 o
  -8   4   2      387.31      393.77     23.00 o
  -7   4   2      341.10      363.52     20.33 o
  -6   4   2      860.41      961.51     29.63 o
  -5   4   2      314.67      326.89     16.97 o
  -4   4   2     1030.71     1092.89     32.77 o
  -3   4   2      208.97      225.02     10.79 o
  -2   4   2     1787.25     1892.05     38.02 o
  -1   4   2      761.83      763.02     21.54 o
   0   4   2      500.39      478.46     14.13 o
   1   4   2      193.66      184.61      9.40 o
   2   4   2       93.01       56.97      6.95 o
   3   4   2     3795.43     4254.72     71.43 o
   4   4   2     2487.89     2521.59     54.22 o
   5   4   2      175.21      164.21     12.30 o
   6   4   2      504.75      410.43     20.07 o
   7   4   2       17.17       23.96      6.90 o
   8   4   2      630.16      549.69     24.80 o
   9   4   2      201.63      219.75     17.52 o
  10   4   2       19.41       43.45      9.00 o
  11   4   2        3.59       -6.00      7.31 o
  12   4   2       50.01       66.21      9.43 o
 -14   5   2        0.05        4.18      4.88 o
 -13   5   2       17.57       23.71      7.96 o
 -12   5   2       80.01      100.30     11.77 o
 -11   5   2       14.02        3.48      9.87 o
 -10   5   2      313.07      354.63     22.64 o
  -9   5   2     1258.52     1295.16     42.58 o
  -8   5   2      996.59     1262.32     39.26 o
  -7   5   2      411.31      519.07     24.67 o
  -6   5   2      218.43      240.12     16.26 o
  -5   5   2        7.45       10.39      6.47 o
  -4   5   2      413.78      410.95     17.70 o
  -3   5   2      583.16      593.36     19.00 o
  -2   5   2      839.35     1021.75     28.40 o
  -1   5   2        1.52       -3.45      5.07 o
   0   5   2     1324.56     1272.31     30.81 o
   1   5   2       20.92       30.47      5.46 o
   2   5   2      205.78      231.50     11.86 o
   3   5   2      413.17      418.94     16.55 o
   4   5   2      171.38      165.29     11.95 o
   5   5   2      525.82      438.63     19.38 o
   6   5   2      244.48      196.23     14.85 o
   7   5   2        0.67       -5.24      8.06 o
   8   5   2       23.69       17.49      8.30 o
   9   5   2        1.42       12.59      5.75 o
  10   5   2        0.13        0.00      7.36 o
  11   5   2       62.24       88.90     11.57 o
  12   5   2       16.38        5.83      6.82 o
 -14   6   2       54.41       30.28      8.49 o
 -13   6   2      166.92      189.64     13.81 o
 -12   6   2        0.89       -2.61      8.25 o
 -11   6   2       21.10       21.82     11.99 o
 -10   6   2      422.39      465.42     25.75 o
  -9   6   2       49.05       32.03     10.68 o
  -8   6   2     1544.16     1687.62     47.55 o
  -7   6   2      130.66      146.78     13.65 o
  -6   6   2      194.59      202.03     14.51 o
  -5   6   2       61.72       65.84      9.74 o
  -4   6   2      234.65      198.32     12.63 o
  -3   6   2       24.96       27.89      7.28 o
  -2   6   2     1832.99     1980.98     44.07 o
  -1   6   2       34.50       60.49      7.25 o
   0   6   2       52.22       31.30      6.99 o
   1   6   2      123.17      107.53      9.04 o
   2   6   2     1462.03     1418.33     37.30 o
   3   6   2      414.64      350.24     16.08 o
   4   6   2       34.80       30.42      5.80 o
   5   6   2       89.63       68.63      8.69 o
   6   6   2      154.95      103.28     11.99 o
   7   6   2        7.22        1.49      9.77 o
   8   6   2       87.13       99.63     10.89 o
   9   6   2      103.57       72.24     11.64 o
  10   6   2       51.47       77.44     10.45 o
  11   6   2       20.48       12.20      8.57 o
  12   6   2       13.44        4.44      6.82 o
 -13   7   2       11.58        8.61      8.04 o
 -12   7   2        0.04       -7.41      9.56 o
 -11   7   2       11.70       10.03      7.96 o
 -10   7   2       83.05       77.18     14.08 o
  -9   7   2       31.02       21.78     12.22 o
  -8   7   2       55.26       39.32     11.57 o
  -7   7   2      701.78      653.33     29.35 o
  -6   7   2      309.40      292.85     18.14 o
  -5   7   2      281.93      218.31     15.19 o
  -4   7   2      259.98      245.46     15.09 o
  -3   7   2        5.14        7.57      5.35 o
  -2   7   2       55.03      100.99      9.45 o
  -1   7   2       43.38       32.29      5.83 o
   0   7   2      987.11     1058.63     32.03 o
   1   7   2      602.60      581.38     19.71 o
   2   7   2      407.74      464.40     17.83 o
   3   7   2      965.53      940.08     27.73 o
   4   7   2      153.26      130.36     11.48 o
   5   7   2      125.77      121.03     11.38 o
   6   7   2      109.46       94.93     11.67 o
   7   7   2       55.39       75.14     10.78 o
   8   7   2        0.97        0.00      7.00 o
   9   7   2       56.31       41.41     12.08 o
  10   7   2        5.96        5.59      6.86 o
  11   7   2       77.86       77.26     10.19 o
  12   7   2       39.41       27.62      6.99 o
 -13   8   2       95.25       92.60     10.62 o
 -12   8   2       11.00        7.88     10.68 o
 -11   8   2       31.84       35.97     10.58 o
 -10   8   2        7.45        4.75      9.48 o
  -9   8   2       23.47       52.37      9.04 o
  -8   8   2      542.58      536.16     28.23 o
  -7   8   2     1458.13     1429.33     43.65 o
  -6   8   2      124.30      119.70     13.36 o
  -5   8   2        1.94        2.71      8.98 o
  -4   8   2        1.76        0.00      5.75 o
  -3   8   2     1045.76     1155.69     31.09 o
  -2   8   2      939.81      936.95     27.36 o
  -1   8   2       23.78       36.74      6.16 o
   0   8   2      495.25      434.55     17.68 o
   1   8   2      890.68      908.69     26.74 o
   2   8   2      658.83      571.94     21.83 o
   3   8   2      200.02      236.61     15.77 o
   4   8   2      710.67      637.02     24.81 o
   5   8   2       54.09       50.75     10.81 o
   6   8   2      292.16      227.14     17.59 o
   7   8   2       26.01       28.72      7.15 o
   8   8   2        0.50       17.08      6.22 o
   9   8   2        6.06        6.06      9.60 o
  10   8   2      264.79      259.41     16.78 o
  11   8   2       35.54       46.55      9.24 o
 -13   9   2      148.39      146.07     11.51 o
 -12   9   2        0.50       -1.02      6.56 o
 -11   9   2      110.24      127.19     13.96 o
 -10   9   2      294.73      293.45     20.31 o
  -9   9   2        6.61       14.46      8.85 o
  -8   9   2      105.73      100.93     13.63 o
  -7   9   2     2444.24     2242.03     68.45 o
  -6   9   2       71.75       95.79     12.64 o
  -5   9   2      267.81      240.30     16.22 o
  -4   9   2      119.85      130.57     11.95 o
  -3   9   2      150.66      170.48     13.19 o
  -2   9   2      175.18      242.64     14.55 o
  -1   9   2      120.33      106.10     11.22 o
   0   9   2       30.05       37.64      7.46 o
   1   9   2      930.79      845.77     26.87 o
   2   9   2      135.69       97.80     11.64 o
   3   9   2       66.66       72.95     10.36 o
   4   9   2      470.61      473.11     22.64 o
   5   9   2      194.03      178.52     15.82 o
   6   9   2       34.28       36.14     10.31 o
   7   9   2       16.01       27.13      7.60 o
   8   9   2        1.32        4.75      8.23 o
   9   9   2      174.94      173.74     15.95 o
  10   9   2       27.20       32.27      8.07 o
  11   9   2        0.49       -3.01      4.93 o
 -12  10   2        4.42       13.87      5.72 o
 -11  10   2       11.49       11.36      6.48 o
 -10  10   2       24.84       36.10      9.27 o
  -9  10   2       15.86       -4.54      9.43 o
  -8  10   2      222.35      216.83     19.32 o
  -7  10   2      145.42      155.21     16.53 o
  -6  10   2     1107.58     1087.67     37.80 o
  -5  10   2        4.03       20.96      8.64 o
  -4  10   2      129.64      136.73     13.23 o
  -3  10   2        0.39        5.33      5.33 o
  -2  10   2      509.80      533.85     22.63 o
  -1  10   2        0.59       -2.29      6.65 o
   0  10   2      113.93      121.43     12.06 o
   1  10   2      149.89      170.72     13.14 o
   2  10   2      279.34      254.08     16.00 o
   3  10   2      346.56      347.71     19.73 o
   4  10   2        1.18        9.13     10.54 o
   5  10   2      559.31      535.30     25.84 o
   6  10   2        3.25       -1.91      7.67 o
   7  10   2      109.94       99.75     12.30 o
   8  10   2       64.62       69.23      9.13 o
   9  10   2       42.79       43.00      7.93 o
  10  10   2       32.45       37.70      8.15 o
 -12  11   2       69.16       89.70      8.53 o
 -11  11   2       29.31       51.62      7.89 o
 -10  11   2       59.36       58.33     10.28 o
  -9  11   2       73.98       90.18     11.88 o
  -8  11   2        9.44       10.58     12.22 o
  -7  11   2       47.83       52.55     11.83 o
  -6  11   2        0.14        0.00      8.48 o
  -5  11   2      973.52     1051.79     36.58 o
  -4  11   2      413.84      417.77     22.24 o
  -3  11   2      162.56      166.21     14.47 o
  -2  11   2       30.26       24.10      9.72 o
  -1  11   2       25.59       34.80      6.86 o
   0  11   2        1.02       -7.73      7.73 o
   1  11   2      134.69      124.61     12.66 o
   2  11   2      611.74      614.62     25.90 o
   3  11   2      320.48      331.46     19.97 o
   4  11   2      577.63      590.49     27.93 o
   5  11   2      443.55      486.11     25.28 o
   6  11   2       11.97        6.60      6.60 o
   7  11   2       80.47       96.78     13.00 o
   8  11   2       49.26       91.15     11.18 o
   9  11   2       69.76       71.80     11.75 o
  10  11   2       28.17       43.28      5.67 o
 -11  12   2       49.94       58.48      8.66 o
 -10  12   2       38.92       48.62      9.45 o
  -9  12   2        5.80       -1.31      9.55 o
  -8  12   2       56.66       58.41     11.73 o
  -7  12   2        7.08        5.79     10.16 o
  -6  12   2       90.46       90.39     12.72 o
  -5  12   2      663.66      720.09     30.96 o
  -4  12   2        0.89        8.04      9.50 o
  -3  12   2       68.86       71.61     10.96 o
  -2  12   2      268.42      264.16     18.53 o
  -1  12   2       15.74       18.87      9.16 o
   0  12   2        4.56        5.96      8.69 o
   1  12   2      311.49      314.89     18.80 o
   2  12   2      975.02      879.12     32.82 o
   3  12   2      178.98      186.57     15.87 o
   4  12   2       48.51       38.66     10.07 o
   5  12   2       78.78       56.24     11.95 o
   6  12   2        9.07       10.65      8.90 o
   7  12   2        0.82       -8.01      8.01 o
   8  12   2       23.38       20.37      7.78 o
   9  12   2       11.27       14.81      6.73 o
 -10  13   2       39.88       52.95      9.61 o
  -9  13   2      439.33      489.04     23.55 o
  -8  13   2        1.27        2.98      9.19 o
  -7  13   2       64.40       79.18     11.65 o
  -6  13   2        2.65        1.69      9.37 o
  -5  13   2      671.44      650.63     30.94 o
  -4  13   2        1.27        6.52      9.51 o
  -3  13   2      371.52      320.81     21.07 o
  -2  13   2      120.43      127.70     13.47 o
  -1  13   2       44.34       58.58     10.05 o
   0  13   2      121.78       78.38     12.17 o
   1  13   2      136.56      144.11     13.97 o
   2  13   2       87.19       97.91     11.88 o
   3  13   2      259.07      248.78     19.56 o
   4  13   2       29.60       43.71     10.60 o
   5  13   2       17.89       34.98      8.01 o
   6  13   2        0.89        4.44      6.78 o
   7  13   2      264.35      290.14     18.19 o
   8  13   2       95.26       93.78     10.54 o
   9  13   2        1.20       -4.91      4.91 o
 -10  14   2        0.71        0.00      5.56 o
  -9  14   2        4.92       -2.80      7.05 o
  -8  14   2        5.07       -1.17      8.44 o
  -7  14   2       79.23       72.52     10.75 o
  -6  14   2       45.65       68.33     10.78 o
  -5  14   2       39.13       36.68      9.42 o
  -4  14   2      156.14      138.37     14.43 o
  -3  14   2      276.18      275.34     18.87 o
  -2  14   2       29.77       29.40      8.78 o
  -1  14   2      273.54      241.42     17.38 o
   0  14   2        3.57       -7.03     10.44 o
   1  14   2       35.34       11.14     13.02 o
   2  14   2       12.61       13.81      9.08 o
   3  14   2       96.33       95.77     12.17 o
   4  14   2        6.58       20.63      7.72 o
   5  14   2        5.06       13.55      6.42 o
   6  14   2       20.68       32.94      7.46 o
   7  14   2        6.35        4.38      7.42 o
   8  14   2        1.61       -6.39      6.39 o
  -9  15   2       73.66       82.29      8.69 o
  -8  15   2      126.61      129.68     11.65 o
  -7  15   2       68.75       69.66      9.40 o
  -6  15   2       18.50       21.62      7.65 o
  -5  15   2       88.21      127.54     14.13 o
  -4  15   2       71.01       74.31     11.43 o
  -3  15   2      431.36      431.45     23.57 o
  -2  15   2      244.32      289.49     18.98 o
  -1  15   2       63.19       90.60     11.69 o
   0  15   2      204.41      202.07     17.33 o
   1  15   2      184.68      211.50     16.13 o
   2  15   2       32.31       45.69      9.01 o
   3  15   2        0.72       -8.59      8.95 o
   4  15   2       16.42       19.24      9.66 o
   5  15   2      205.36      186.23     14.39 o
   6  15   2       74.68       88.29     10.10 o
   7  15   2      201.23      201.44     13.18 o
  -7  16   2        4.08        1.86      7.70 o
  -6  16   2       52.59       43.19      8.40 o
  -5  16   2        0.37       -4.47      8.38 o
  -4  16   2        9.11        5.09      5.96 o
  -3  16   2      217.56      205.80     15.84 o
  -2  16   2       24.06       26.19      8.53 o
  -1  16   2       25.29        5.51      9.29 o
   0  16   2       33.93       36.40      8.83 o
   1  16   2       21.91       17.96      9.42 o
   2  16   2       50.86       55.74      8.98 o
   3  16   2        0.02        6.56      6.14 o
   4  16   2        2.97       -2.85      6.78 o
   5  16   2       38.28       25.98      7.07 o
   6  16   2        6.20       -5.43      5.43 o
  -6  17   2       48.00       38.69      8.14 o
  -5  17   2       83.01       88.14      9.51 o
  -4  17   2       22.88       26.52      5.66 o
  -3  17   2       56.00       51.41      7.80 o
  -2  17   2       75.51       71.30     10.07 o
  -1  17   2      338.85      308.90     18.88 o
   0  17   2       72.76       84.78      9.43 o
   1  17   2        2.19       -4.72      6.19 o
   2  17   2       48.97       51.85      9.00 o
   3  17   2      115.14      118.11     10.65 o
   4  17   2       16.62       14.46      5.83 o
  -3  18   2       22.08       23.94      6.05 o
  -2  18   2       31.24       28.92      5.90 o
  -1  18   2       14.56       17.78      5.28 o
   0  18   2        3.01        4.21      4.99 o
   1  18   2       38.54       43.47      6.39 o
 -15   1   3      128.77       40.07     13.37 o
 -14   1   3        1.29        3.24      7.70 o
 -13   1   3       14.31        4.21     11.17 o
 -12   1   3      307.90      306.59     21.49 o
 -11   1   3      234.26      233.58     20.03 o
 -10   1   3      140.00      142.29     17.02 o
  -9   1   3       64.23       58.71     12.59 o
  -8   1   3       55.77       51.66     10.49 o
  -7   1   3     1233.19     1440.55     38.43 o
  -6   1   3      773.52     1003.18     29.90 o
  -5   1   3      572.51      749.89     24.26 o
  -4   1   3     4616.60     5442.44     86.91 o
  -3   1   3     2764.81     3691.14     60.59 o
  -2   1   3      788.27      931.44     26.24 o
  -1   1   3     2205.44     2186.92     43.00 o
   0   1   3      189.94      252.99     11.65 o
   1   1   3       15.69       59.00      6.61 o
   2   1   3     2556.69     2911.44     56.87 o
   3   1   3      966.42     1084.61     33.96 o
   4   1   3      369.26      311.41     16.56 o
   5   1   3        0.98        4.83      6.40 o
   6   1   3      351.42      373.76     20.91 o
   7   1   3      810.01      837.58     31.33 o
   8   1   3       49.53       62.60     10.86 o
   9   1   3       78.10       77.23     11.99 o
  10   1   3      218.30      263.74     18.32 o
  11   1   3        1.10       -6.35      6.86 o
  12   1   3       23.40       29.92      6.56 o
 -14   2   3       48.67       58.20      9.00 o
 -13   2   3       98.59       86.88     13.08 o
 -12   2   3       64.45       71.33     14.99 o
 -11   2   3        6.70       -4.51     12.46 o
 -10   2   3       15.08       12.06     14.10 o
  -9   2   3        0.01        0.00      8.96 o
  -8   2   3      918.42     1111.08     36.26 o
  -7   2   3      639.39      762.86     28.56 o
  -6   2   3      170.67      258.76     16.35 o
  -5   2   3       22.60       15.71      9.48 o
  -4   2   3       56.48       92.60      9.72 o
  -3   2   3        2.50        5.43      4.60 o
  -2   2   3       86.11       98.14      7.57 o
  -1   2   3       50.78       45.16      5.87 o
   0   2   3      383.29      400.67     14.55 o
   1   2   3      416.94      482.39     16.71 o
   2   2   3      586.62      731.40     21.62 o
   3   2   3       21.84        9.79      6.30 o
   4   2   3      349.72      376.77     17.67 o
   5   2   3      110.85      125.34     11.43 o
   6   2   3       71.61       92.73     10.94 o
   7   2   3      375.76      421.05     22.38 o
   8   2   3      207.22      220.06     17.68 o
   9   2   3       12.77        4.62     12.20 o
  10   2   3        0.00       -6.39      8.95 o
  11   2   3        3.87        4.57      7.23 o
  12   2   3        1.20        5.82      4.07 o
 -14   3   3        2.57       12.38      5.33 o
 -13   3   3       29.90       29.42      9.90 o
 -12   3   3      176.23      215.26     17.94 o
 -11   3   3      158.03      163.59     16.18 o
 -10   3   3       74.71       77.44     12.22 o
  -9   3   3       44.66       28.20     11.12 o
  -8   3   3     1586.39     2052.75     61.82 o
  -7   3   3     1115.73     1460.90     40.03 o
  -6   3   3        8.55       11.28      6.94 o
  -5   3   3     2452.03     2813.81     61.30 o
  -4   3   3        2.99       -2.98      7.15 o
  -3   3   3       87.89       94.46      8.33 o
  -2   3   3     3561.80     3991.33     64.36 o
  -1   3   3      285.11      284.24     12.37 o
   0   3   3        1.79        6.69      4.83 o
   1   3   3      871.48      892.28     27.63 o
   2   3   3     1110.75     1102.65     32.48 o
   3   3   3       24.47       19.45      6.90 o
   4   3   3      293.30      266.06     15.14 o
   5   3   3      167.18      148.27     13.47 o
   6   3   3     1134.55     1093.09     34.64 o
   7   3   3      527.53      527.53     24.96 o
   8   3   3       15.24        4.70     11.85 o
   9   3   3       72.70       88.92     10.50 o
  10   3   3       85.42       94.85     11.80 o
  11   3   3       14.59       21.51      7.68 o
  12   3   3        3.34        8.07      4.73 o
 -14   4   3       10.87       20.91      6.06 o
 -13   4   3       88.05       92.76     12.84 o
 -12   4   3       28.22       46.08      9.17 o
 -11   4   3       37.36       38.90     11.73 o
 -10   4   3      309.87      354.28     23.23 o
  -9   4   3       15.13       24.30      7.76 o
  -8   4   3      214.67      224.81     17.49 o
  -7   4   3      460.70      558.77     25.85 o
  -6   4   3      127.85      139.42     12.06 o
  -5   4   3      347.94      412.59     18.06 o
  -4   4   3      147.18      213.12     12.50 o
  -3   4   3     1553.78     2034.34     44.51 o
  -2   4   3      132.12      162.68     10.96 o
  -1   4   3       16.96       13.70      5.71 o
   0   4   3      730.70      682.66     19.92 o
   1   4   3      856.11      866.64     23.57 o
   2   4   3        3.76       19.11      5.93 o
   3   4   3      622.95      623.03     21.62 o
   4   4   3       28.24       23.99      7.42 o
   5   4   3       31.23       35.71      8.07 o
   6   4   3       16.90        9.45      8.56 o
   7   4   3        3.11        7.65      9.04 o
   8   4   3       79.89       65.17     12.72 o
   9   4   3        0.35        1.52      8.46 o
  10   4   3        2.18        2.69      7.13 o
  11   4   3        8.50       14.20      6.58 o
 -14   5   3       59.57       55.71      8.31 o
 -13   5   3      125.48      141.24     13.68 o
 -12   5   3        4.19        8.38      5.93 o
 -11   5   3      206.35      219.07     17.63 o
 -10   5   3       89.16       98.06     14.10 o
  -9   5   3       14.74       14.25     10.07 o
  -8   5   3      674.74      752.57     31.17 o
  -7   5   3      107.91      110.10     13.18 o
  -6   5   3      141.52      163.14     14.17 o
  -5   5   3      747.37      789.05     26.79 o
  -4   5   3       52.68       71.43      8.70 o
  -3   5   3     3557.76     4032.37     71.59 o
  -2   5   3     1723.42     1931.21     43.94 o
  -1   5   3        2.45        7.60      5.04 o
   0   5   3       23.03       21.62      5.75 o
   1   5   3      163.73      154.48     10.54 o
   2   5   3      141.17      134.97     11.02 o
   3   5   3      785.89      725.66     24.36 o
   4   5   3      321.19      313.24     17.75 o
   5   5   3      301.90      273.06     17.52 o
   6   5   3      126.17      131.89     13.27 o
   7   5   3        7.32       -1.41     10.29 o
   8   5   3      422.33      409.81     22.98 o
   9   5   3       46.96       57.85      9.37 o
  10   5   3        0.44       -6.99      7.54 o
  11   5   3      111.42      153.39     12.29 o
 -14   6   3       31.90       23.19      7.15 o
 -13   6   3       17.27       26.22      6.00 o
 -12   6   3       14.24       15.14     10.34 o
 -11   6   3       13.54       18.41      7.81 o
 -10   6   3      124.67      173.07     17.41 o
  -9   6   3       45.26       48.56     12.51 o
  -8   6   3       68.35       78.35     13.94 o
  -7   6   3      349.00      391.61     22.30 o
  -6   6   3      511.47      486.62     23.50 o
  -5   6   3      585.90      601.48     23.71 o
  -4   6   3      350.24      413.57     18.35 o
  -3   6   3       23.76       29.69      6.90 o
  -2   6   3     2134.50     2320.59     51.27 o
  -1   6   3       55.86       49.74      7.75 o
   0   6   3      430.47      459.62     17.65 o
   1   6   3        0.48       16.24      4.68 o
   2   6   3      104.05      142.71     12.01 o
   3   6   3      339.06      346.01     17.49 o
   4   6   3       21.06       23.70      8.46 o
   5   6   3       84.11       91.64     10.86 o
   6   6   3        6.68       -2.76      8.04 o
   7   6   3      199.95      168.87     14.41 o
   8   6   3       77.72       66.06     12.46 o
   9   6   3        3.16       -9.58      9.58 o
  10   6   3       11.02       12.35      7.13 o
  11   6   3       88.04      108.95      9.89 o
 -13   7   3       46.94       38.12      8.96 o
 -12   7   3        9.55        1.43      9.34 o
 -11   7   3       49.24       43.28     11.38 o
 -10   7   3      200.73      221.26     19.66 o
  -9   7   3      310.96      292.07     21.59 o
  -8   7   3      463.83      455.37     24.93 o
  -7   7   3      114.82      102.91     13.18 o
  -6   7   3       41.38       33.99     10.29 o
  -5   7   3      719.42      750.91     27.18 o
  -4   7   3       10.24       21.83      6.24 o
  -3   7   3        3.33        1.05      8.27 o
  -2   7   3      821.39      976.18     27.47 o
  -1   7   3      773.20      884.96     26.19 o
   0   7   3      594.13      597.73     21.43 o
   1   7   3      153.56      178.47     12.03 o
   2   7   3       60.99       58.43      8.43 o
   3   7   3      509.30      486.04     21.25 o
   4   7   3      677.49      649.50     26.26 o
   5   7   3      256.79      207.50     15.97 o
   6   7   3      172.68      167.80     16.00 o
   7   7   3       89.58      111.85     12.97 o
   8   7   3       69.01       44.48     10.81 o
   9   7   3       34.66       26.19      9.35 o
  10   7   3        0.17       -2.01      6.37 o
  11   7   3       27.18       24.56      7.02 o
 -13   8   3        0.08        2.82      5.40 o
 -12   8   3      183.53      170.51     14.81 o
 -11   8   3      136.69      128.84     13.52 o
 -10   8   3        3.25       -3.00      7.93 o
  -9   8   3       14.66       19.58      8.82 o
  -8   8   3      581.79      601.62     29.08 o
  -7   8   3      118.12      110.43     15.22 o
  -6   8   3      123.80      134.98     13.06 o
  -5   8   3       64.30       73.23     11.15 o
  -4   8   3      152.50      121.97     12.74 o
  -3   8   3       16.33       14.94      5.51 o
  -2   8   3      356.63      354.57     17.49 o
  -1   8   3        1.95        5.48      6.48 o
   0   8   3       89.24       95.79      9.06 o
   1   8   3      265.55      275.96     15.48 o
   2   8   3       98.06      118.24     11.49 o
   3   8   3      751.24      729.07     27.26 o
   4   8   3      487.97      411.82     21.35 o
   5   8   3      113.34       88.71     13.00 o
   6   8   3      109.33      110.22     14.91 o
   7   8   3       38.93       66.23     10.26 o
   8   8   3       10.77       29.21      8.12 o
   9   8   3        4.88        7.94      6.66 o
  10   8   3       37.22       45.90      8.87 o
 -13   9   3       60.10       63.54      8.17 o
 -12   9   3        8.20       20.80      6.11 o
 -11   9   3        8.66       10.58      6.16 o
 -10   9   3        7.81        5.06      9.68 o
  -9   9   3      314.62      316.40     20.99 o
  -8   9   3        1.97       -3.14      9.16 o
  -7   9   3        1.00        3.55     10.02 o
  -6   9   3      776.33      833.20     32.72 o
  -5   9   3       22.96       30.50     11.69 o
  -4   9   3      154.52      191.14     14.38 o
  -3   9   3      158.47      164.29     14.13 o
  -2   9   3       24.03       17.42      8.51 o
  -1   9   3      795.40      851.84     28.19 o
   0   9   3      625.66      633.19     24.98 o
   1   9   3      523.92      510.94     22.19 o
   2   9   3        7.89       16.34      6.29 o
   3   9   3       86.63       93.72     11.43 o
   4   9   3      222.57      254.35     17.33 o
   5   9   3      603.03      535.28     26.45 o
   6   9   3        3.54        3.26     10.03 o
   7   9   3       18.97        9.47      7.05 o
   8   9   3       16.55       14.39      7.62 o
   9   9   3       80.66       88.30     10.19 o
  10   9   3       17.92        9.06      6.37 o
 -12  10   3       77.58       87.61      9.90 o
 -11  10   3       18.59       22.19      7.93 o
 -10  10   3       35.10       27.00      9.30 o
  -9  10   3        5.91        6.86     11.62 o
  -8  10   3       24.70       34.83      9.24 o
  -7  10   3      791.29      867.69     34.72 o
  -6  10   3      875.37      939.42     35.41 o
  -5  10   3       31.06       38.85      9.90 o
  -4  10   3      281.13      259.06     16.81 o
  -3  10   3      685.72      728.14     28.54 o
  -2  10   3      165.86      149.78     13.19 o
  -1  10   3       10.12       12.71      8.12 o
   0  10   3      238.95      258.13     16.97 o
   1  10   3       53.50       45.30      8.96 o
   2  10   3       15.64       17.70      7.99 o
   3  10   3      121.74      100.96     13.47 o
   4  10   3       68.97       46.31     10.62 o
   5  10   3      292.53      278.05     19.60 o
   6  10   3       40.28       49.48     11.39 o
   7  10   3       83.91      113.17     12.35 o
   8  10   3       15.93        5.33      7.76 o
   9  10   3       76.15       87.23     10.45 o
 -12  11   3        7.82       -1.38      6.21 o
 -11  11   3        0.21        2.17      5.75 o
 -10  11   3      143.52      131.64     12.85 o
  -9  11   3      303.24      321.41     20.91 o
  -8  11   3      239.69      276.28     19.94 o
  -7  11   3       60.51       62.40     11.85 o
  -6  11   3     1178.91     1351.32     43.31 o
  -5  11   3      115.69      138.11     15.74 o
  -4  11   3       22.55       33.66      9.42 o
  -3  11   3      163.78      155.45     14.28 o
  -2  11   3      111.73      108.63     12.69 o
  -1  11   3       60.95       80.83      9.89 o
   0  11   3       91.47      113.05     13.13 o
   1  11   3      151.71      177.43     15.84 o
   2  11   3      886.54      961.95     34.20 o
   3  11   3        8.00       13.97      6.53 o
   4  11   3        0.80        8.25      8.88 o
   5  11   3       70.49       76.18     11.54 o
   6  11   3        0.30        3.11      8.78 o
   7  11   3       25.27       27.21      8.23 o
   8  11   3        9.61        2.37      9.32 o
   9  11   3       23.34       28.02      7.42 o
 -11  12   3        1.19       -6.40      6.40 o
 -10  12   3       20.44       30.02      7.59 o
  -9  12   3      461.61      497.78     23.94 o
  -8  12   3       63.61       63.94     13.06 o
  -7  12   3       24.97        5.64      9.92 o
  -6  12   3      482.02      541.49     26.81 o
  -5  12   3       34.02       19.32     10.73 o
  -4  12   3      251.46      252.88     18.51 o
  -3  12   3      122.52      137.15     13.97 o
  -2  12   3       64.30       62.32     10.19 o
  -1  12   3      369.79      437.53     22.71 o
   0  12   3       15.83       31.36      7.25 o
   1  12   3       57.70       43.50     11.59 o
   2  12   3      621.08      589.61     28.46 o
   3  12   3       92.81      103.23     12.76 o
   4  12   3        1.12       -9.81     10.21 o
   5  12   3      106.82       99.05     12.77 o
   6  12   3       71.32       63.29     11.99 o
   7  12   3      152.32      170.22     14.12 o
   8  12   3       93.69      121.98     11.28 o
 -10  13   3       16.62        3.81      8.30 o
  -9  13   3       80.98       83.26     11.18 o
  -8  13   3        1.32        4.75      3.91 o
  -7  13   3       21.27        4.68     11.80 o
  -6  13   3       34.87       32.55      9.60 o
  -5  13   3        0.12        6.65      8.78 o
  -4  13   3      105.71      135.34     13.49 o
  -3  13   3       23.95       31.15     10.13 o
  -2  13   3       41.98       60.36     10.55 o
  -1  13   3       51.88       43.75     10.73 o
   0  13   3      444.60      441.84     24.33 o
   1  13   3      697.63      710.25     30.10 o
   2  13   3       63.98       59.95     11.83 o
   3  13   3        4.35       -1.36      9.32 o
   4  13   3       30.65       31.90     10.45 o
   5  13   3        0.14        7.16      7.72 o
   6  13   3       20.42       33.83      7.08 o
   7  13   3       16.67       21.65      5.72 o
   8  13   3        6.98        3.05      6.90 o
  -9  14   3       35.80       32.42      8.61 o
  -8  14   3        1.98       -1.09      7.47 o
  -7  14   3       20.36       24.65      7.91 o
  -6  14   3       97.31      100.12     13.21 o
  -5  14   3       51.19       56.78     10.18 o
  -4  14   3      604.67      705.32     29.19 o
  -3  14   3      313.79      305.62     20.76 o
  -2  14   3      140.64      113.67     12.55 o
  -1  14   3        3.12       -6.95      9.72 o
   0  14   3      165.70      164.50     15.19 o
   1  14   3      197.07      199.81     16.14 o
   2  14   3      371.56      337.07     21.56 o
   3  14   3       49.17       64.51     11.49 o
   4  14   3       27.03       22.19      8.48 o
   5  14   3      138.26      145.73     12.97 o
   6  14   3       26.77       30.71      6.26 o
   7  14   3       69.04       78.71      8.83 o
  -8  15   3       31.69       35.25      7.67 o
  -7  15   3       33.33       34.43      8.93 o
  -6  15   3        7.52       10.91      5.51 o
  -5  15   3      126.91      122.14     13.87 o
  -4  15   3       27.10       23.02      7.20 o
  -3  15   3       29.88       33.45      8.72 o
  -2  15   3       48.75       47.78     10.03 o
  -1  15   3        0.09        0.00      7.65 o
   0  15   3       12.23       26.66      7.97 o
   1  15   3       67.80       49.65     11.44 o
   2  15   3       12.68       11.77      6.71 o
   3  15   3       44.51       61.17      9.09 o
   4  15   3        4.25        8.54      5.32 o
   5  15   3        0.11        4.96      7.23 o
   6  15   3        7.39       13.40      5.56 o
  -7  16   3       20.80       10.57      5.96 o
  -6  16   3        1.75        6.61      5.04 o
  -5  16   3       21.07       28.48      7.20 o
  -4  16   3      436.34      416.10     20.86 o
  -3  16   3      218.48      224.14     15.41 o
  -2  16   3        8.38        7.46      6.56 o
  -1  16   3       62.50       76.28     10.73 o
   0  16   3       97.00       98.38     10.86 o
   1  16   3       39.33       48.53      8.09 o
   2  16   3       26.52       15.75      8.33 o
   3  16   3        1.47       -6.99      6.99 o
   4  16   3       41.45       40.81      7.18 o
  -5  17   3       14.06       16.55      6.34 o
  -4  17   3        8.27        0.60      6.39 o
  -3  17   3       90.89       79.26     10.68 o
  -2  17   3      194.43      175.15     13.23 o
  -1  17   3      130.69      139.68     10.89 o
   0  17   3       49.91       52.90      7.86 o
   1  17   3       13.92       14.70      5.62 o
   2  17   3        3.70       -2.09      5.27 o
 -14   0   4      425.40      391.87     22.38 o
 -13   0   4        5.88        0.00     10.63 o
 -12   0   4      126.75      105.56     15.46 o
 -11   0   4       98.58      111.22     14.57 o
 -10   0   4       57.15       46.10     11.64 o
  -9   0   4      658.93      710.49     31.57 o
  -8   0   4      412.03      590.66     26.35 o
  -7   0   4       45.98       45.29     10.73 o
  -6   0   4       72.14       87.62     10.11 o
  -5   0   4      220.77      251.94     15.41 o
  -4   0   4      587.68      628.17     26.40 o
  -3   0   4     3933.82     4439.04     79.36 o
  -2   0   4      156.05      193.30     13.23 o
  -1   0   4     4140.94     5063.07     85.45 o
   0   0   4     1044.08     1220.88     36.70 o
   1   0   4       53.29       55.50      9.11 o
   2   0   4     2593.98     2870.59     63.52 o
   3   0   4      444.16      494.45     22.11 o
   4   0   4      446.54      492.98     22.84 o
   5   0   4      732.73      761.37     29.22 o
   6   0   4        1.30        3.10      7.91 o
   7   0   4     1274.49     1327.58     42.16 o
   8   0   4       24.64       19.50      8.02 o
   9   0   4        0.65        9.19      5.82 o
  10   0   4      304.89      424.87     20.07 o
  11   0   4       23.49       26.37      5.83 o
 -14   1   4       48.61       48.80      9.69 o
 -13   1   4       30.00       36.95      8.80 o
 -12   1   4        7.78       21.05      7.46 o
 -11   1   4        4.42        6.94      8.51 o
 -10   1   4       82.13       75.30     12.66 o
  -9   1   4      115.17      128.63     15.79 o
  -8   1   4      123.46      133.65     14.91 o
  -7   1   4        0.30        6.78      6.35 o
  -6   1   4       44.89       34.25      8.48 o
  -5   1   4        8.69       -6.73      8.75 o
  -4   1   4      966.37     1273.39     38.74 o
  -3   1   4      367.94      381.08     17.08 o
  -2   1   4       77.09      123.28     10.84 o
  -1   1   4        1.63       11.96      5.93 o
   0   1   4      265.43      343.21     15.90 o
   1   1   4       50.40       37.57      7.83 o
   2   1   4      340.76      437.53     19.48 o
   3   1   4       27.70       37.47      7.78 o
   4   1   4        6.46       11.43      6.16 o
   5   1   4       45.36       37.60     11.46 o
   6   1   4      266.06      239.30     19.61 o
   7   1   4       55.53       62.01     11.48 o
   8   1   4        3.40        3.06      8.67 o
   9   1   4        0.04        0.00      7.55 o
  10   1   4        6.61        8.27      6.60 o
  11   1   4        6.99        1.57      7.55 o
 -14   2   4       67.03       78.90     10.47 o
 -13   2   4       89.46       98.81     12.35 o
 -12   2   4       85.63      108.22     14.75 o
 -11   2   4      131.77      119.70     15.79 o
 -10   2   4       36.95       65.37     12.08 o
  -9   2   4      640.51      800.61     33.57 o
  -8   2   4      109.34      162.60     15.17 o
  -7   2   4      152.24      182.46     14.96 o
  -6   2   4       48.83       19.14     13.86 o
  -5   2   4     4308.75     4328.93     83.59 o
  -4   2   4     6555.53     8070.20    118.34 o
  -3   2   4      128.64      104.20      9.71 o
  -2   2   4       61.33       45.30      7.62 o
  -1   2   4     1002.10     1168.41     34.80 o
   0   2   4      135.97      132.00     11.07 o
   1   2   4      162.57      231.29     13.84 o
   2   2   4       24.33       -3.86      8.28 o
   3   2   4      146.98      205.11     13.68 o
   4   2   4      518.74      494.71     22.40 o
   5   2   4     1088.59     1091.38     35.19 o
   6   2   4       68.04       56.52     12.89 o
   7   2   4      349.89      303.24     20.33 o
   8   2   4        5.90       -6.95     10.32 o
   9   2   4      106.09      131.14     13.26 o
  10   2   4       44.23       52.50      7.46 o
  11   2   4       14.53       15.82      6.14 o
 -14   3   4       36.88       31.07      8.98 o
 -13   3   4        0.09       10.58      6.11 o
 -12   3   4        2.12       -9.47     10.39 o
 -11   3   4        0.50       -4.46      8.54 o
 -10   3   4       45.68        5.45     15.71 o
  -9   3   4       56.42       83.65     13.65 o
  -8   3   4        0.08       -8.30      8.30 o
  -7   3   4       20.15       29.03      9.40 o
  -6   3   4       32.94       55.79      9.40 o
  -5   3   4       19.64       33.39      7.42 o
  -4   3   4     3052.23     3449.21     67.73 o
  -3   3   4       37.55       39.39      8.06 o
  -2   3   4      283.46      355.77     16.05 o
  -1   3   4       11.93       20.96      6.53 o
   0   3   4       66.20       67.34      8.59 o
   1   3   4       71.25       77.75      8.93 o
   2   3   4      547.09      712.92     24.75 o
   3   3   4       57.51       33.94      8.87 o
   4   3   4      144.45      155.16     13.19 o
   5   3   4      253.27      246.72     18.23 o
   6   3   4       63.19       55.79     11.88 o
   7   3   4      267.12      263.30     19.21 o
   8   3   4        6.31        7.57      9.69 o
   9   3   4        6.24       -2.43      8.78 o
  10   3   4       45.29       45.90      9.25 o
  11   3   4        1.09       -0.65      5.72 o
 -14   4   4       16.54       27.51      6.45 o
 -13   4   4       75.21       95.53     11.23 o
 -12   4   4       31.32       21.93      8.30 o
 -11   4   4       54.98       64.62     13.26 o
 -10   4   4      281.99      367.55     23.11 o
  -9   4   4       42.56       42.58     11.49 o
  -8   4   4       18.85       35.74      9.45 o
  -7   4   4      369.21      353.13     20.75 o
  -6   4   4       18.10       27.63      9.58 o
  -5   4   4      705.70      760.41     26.92 o
  -4   4   4       35.18       56.84      8.46 o
  -3   4   4     1882.73     2289.25     52.71 o
  -2   4   4       62.04       62.27      8.54 o
  -1   4   4      292.63      309.97     15.20 o
   0   4   4     1056.76     1154.54     30.50 o
   1   4   4     1067.19     1068.37     30.15 o
   2   4   4        2.58        7.57      5.46 o
   3   4   4      280.33      332.54     17.93 o
   4   4   4       42.12       46.61      9.90 o
   5   4   4      967.79      965.53     34.10 o
   6   4   4      144.23      132.63     15.22 o
   7   4   4        7.23        4.73      9.04 o
   8   4   4       96.64      107.59     12.25 o
   9   4   4      261.30      301.39     18.93 o
  10   4   4        1.20        0.00      6.39 o
 -14   5   4        0.04       -2.19      5.53 o
 -13   5   4       85.68      105.87     11.56 o
 -12   5   4       41.68       36.50     10.24 o
 -11   5   4        9.60        9.24      9.94 o
 -10   5   4       75.66       68.58     12.87 o
  -9   5   4       15.47       41.96      8.38 o
  -8   5   4       29.18       33.13     10.32 o
  -7   5   4      140.91      138.43     14.31 o
  -6   5   4      246.97      281.89     18.07 o
  -5   5   4       37.28       40.97      8.10 o
  -4   5   4      405.90      444.08     19.64 o
  -3   5   4      381.91      450.85     19.17 o
  -2   5   4      106.16      133.62     11.26 o
  -1   5   4       10.36       10.68      6.27 o
   0   5   4      470.11      552.49     20.80 o
   1   5   4     1067.85     1135.54     31.65 o
   2   5   4       33.75        5.96      9.17 o
   3   5   4      102.19       86.10     11.41 o
   4   5   4        2.69       14.20      5.92 o
   5   5   4       49.75       62.01     10.34 o
   6   5   4        3.54        4.21      7.62 o
   7   5   4       36.53       19.87     10.31 o
   8   5   4       48.83       47.78      9.61 o
   9   5   4        0.05       -8.49      8.49 o
  10   5   4       32.99       40.47      8.10 o
 -14   6   4       13.30       10.83      5.22 o
 -13   6   4      149.80      124.88     13.24 o
 -12   6   4       39.82       52.21     10.86 o
 -11   6   4       30.72       32.55     10.23 o
 -10   6   4       31.74       34.12     11.04 o
  -9   6   4      329.55      333.34     22.16 o
  -8   6   4      541.11      535.36     27.44 o
  -7   6   4      651.86      557.44     27.86 o
  -6   6   4      197.17      180.22     16.42 o
  -5   6   4      424.05      508.18     23.03 o
  -4   6   4        4.47       10.54      5.67 o
  -3   6   4      284.99      368.43     17.89 o
  -2   6   4      833.63      795.86     25.84 o
  -1   6   4       68.57       74.49      8.19 o
   0   6   4     1730.84     1764.82     48.28 o
   1   6   4       45.99       22.90     10.39 o
   2   6   4        1.21        3.81      5.82 o
   3   6   4     1130.96     1096.93     34.69 o
   4   6   4      336.49      315.88     20.34 o
   5   6   4       34.11       35.38      8.72 o
   6   6   4      384.95      383.67     21.52 o
   7   6   4      129.91      112.76     15.07 o
   8   6   4       14.79        7.07     11.91 o
   9   6   4      146.28      185.29     14.25 o
  10   6   4       12.63       21.70      5.79 o
 -13   7   4      180.37      149.55     13.50 o
 -12   7   4        0.78       -7.81      7.81 o
 -11   7   4       32.47       25.66      9.81 o
 -10   7   4       25.41       29.79     10.99 o
  -9   7   4       50.52       34.65     11.99 o
  -8   7   4      380.64      372.19     23.03 o
  -7   7   4      132.13      143.91     16.31 o
  -6   7   4      443.46      449.85     23.70 o
  -5   7   4      122.57      150.35     14.05 o
  -4   7   4       33.03       33.26      6.56 o
  -3   7   4      593.17      654.44     25.12 o
  -2   7   4       38.19       43.39      7.02 o
  -1   7   4       71.52       74.28      9.45 o
   0   7   4      571.21      583.52     23.45 o
   1   7   4        0.51        3.83      5.83 o
   2   7   4      426.99      385.65     20.03 o
   3   7   4       55.89       45.22     11.26 o
   4   7   4       22.54       22.46      8.17 o
   5   7   4       92.45       91.19     13.11 o
   6   7   4      149.82      185.65     15.30 o
   7   7   4        0.34        0.00      7.41 o
   8   7   4      122.54      125.22     12.77 o
   9   7   4        6.42       13.21      5.40 o
  10   7   4       79.53      100.80      9.29 o
 -13   8   4       89.74       85.68      9.11 o
 -12   8   4       37.09       41.35      9.00 o
 -11   8   4       26.73        5.96     11.36 o
 -10   8   4      137.54      133.67     16.48 o
  -9   8   4        2.70        9.08      9.77 o
  -8   8   4       45.37       -7.86     14.99 o
  -7   8   4      681.73      612.38     29.92 o
  -6   8   4      196.55      183.51     16.50 o
  -5   8   4      418.91      474.47     23.65 o
  -4   8   4       72.11       66.84     10.03 o
  -3   8   4        1.00        1.33      7.41 o
  -2   8   4      342.18      320.87     19.17 o
  -1   8   4      109.31      109.79     11.88 o
   0   8   4      115.72       87.28     10.28 o
   1   8   4     1466.38     1519.80     41.91 o
   2   8   4      122.12      123.75     14.25 o
   3   8   4      290.98      278.68     18.56 o
   4   8   4      101.52       95.95     12.74 o
   5   8   4       15.55       25.75      6.43 o
   6   8   4      223.33      233.17     17.97 o
   7   8   4       43.04       43.89     11.59 o
   8   8   4       68.22       90.12     11.12 o
   9   8   4      134.04      175.06     12.12 o
 -12   9   4        0.16        1.05      6.43 o
 -11   9   4       67.67       57.52      9.53 o
 -10   9   4       55.39       68.46     10.07 o
  -9   9   4       19.49       19.73      7.96 o
  -8   9   4      585.09      561.90     28.80 o
  -7   9   4       90.27       82.13     12.90 o
  -6   9   4      336.87      372.56     22.68 o
  -5   9   4      276.04      291.93     19.09 o
  -4   9   4        5.92       16.03      5.85 o
  -3   9   4      137.11      138.16     13.37 o
  -2   9   4       39.78       24.33      8.06 o
  -1   9   4      738.07      763.30     28.59 o
   0   9   4     1024.52     1001.17     33.92 o
   1   9   4        2.56        4.41      8.44 o
   2   9   4      328.37      318.83     18.93 o
   3   9   4       30.36       22.09      9.81 o
   4   9   4      142.99      151.94     14.90 o
   5   9   4        6.65       -8.38      8.38 o
   6   9   4      261.37      247.84     17.75 o
   7   9   4        0.10        4.59      5.88 o
   8   9   4       48.80       77.15      9.72 o
   9   9   4        1.25        4.23      6.16 o
 -12  10   4       87.15      101.84      9.38 o
 -11  10   4      149.51      161.06     14.08 o
 -10  10   4        1.15       11.64      5.32 o
  -9  10   4       97.09       90.07     13.27 o
  -8  10   4      117.62      129.86     14.72 o
  -7  10   4      259.81      288.08     20.33 o
  -6  10   4      210.74      219.05     17.70 o
  -5  10   4       20.06        8.36     12.17 o
  -4  10   4       25.93       19.95     10.34 o
  -3  10   4      108.02      117.38     14.00 o
  -2  10   4      246.41      251.16     17.83 o
  -1  10   4       33.00       37.18      9.27 o
   0  10   4      161.15      151.03     15.14 o
   1  10   4      957.44     1018.01     35.03 o
   2  10   4       22.58        9.51     12.29 o
   3  10   4      112.13      101.07     13.39 o
   4  10   4       95.29       97.04     12.71 o
   5  10   4       40.62       45.89     11.52 o
   6  10   4       11.07       -2.50      8.48 o
   7  10   4       18.13       34.39      7.08 o
   8  10   4       95.05      115.55     10.84 o
 -11  11   4      100.12      131.22     10.68 o
 -10  11   4       26.35       23.70      8.72 o
  -9  11   4      127.32      156.13     14.00 o
  -8  11   4        7.89        8.14     10.42 o
  -7  11   4       72.73       73.88     12.42 o
  -6  11   4      229.94      257.84     20.44 o
  -5  11   4       77.76       85.74     13.74 o
  -4  11   4      250.94      259.82     19.43 o
  -3  11   4      169.83      195.44     15.87 o
  -2  11   4      372.23      372.76     21.22 o
  -1  11   4       11.90       20.00      7.81 o
   0  11   4      227.36      220.38     17.05 o
   1  11   4        4.65        8.53      7.07 o
   2  11   4       44.38       45.14     10.21 o
   3  11   4       31.79       49.27      9.35 o
   4  11   4      409.95      440.76     24.51 o
   5  11   4       94.97       90.65     13.32 o
   6  11   4      103.76      130.22     12.20 o
   7  11   4        1.08        0.00      6.82 o
   8  11   4       51.64       76.73      8.15 o
 -11  12   4       68.12       64.27      7.75 o
 -10  12   4        0.06        0.00      6.95 o
  -9  12   4       54.67       58.11      9.22 o
  -8  12   4        6.99       25.61      8.12 o
  -7  12   4       22.99       22.30      8.43 o
  -6  12   4        0.24       -4.49      9.34 o
  -5  12   4        0.57       -8.74      8.74 o
  -4  12   4        0.34       -2.95      9.34 o
  -3  12   4      129.11      136.41     13.78 o
  -2  12   4      336.34      329.74     20.55 o
  -1  12   4        3.85        8.02      9.48 o
   0  12   4      148.96      133.12     14.07 o
   1  12   4      229.09      238.47     17.52 o
   2  12   4        0.90       -1.38      6.58 o
   3  12   4       31.08       39.08     11.64 o
   4  12   4      186.69      203.23     16.35 o
   5  12   4       15.51       26.78      6.92 o
   6  12   4        0.36       -6.76      6.76 o
   7  12   4       90.62      104.49     10.55 o
 -10  13   4      103.82      110.91     10.16 o
  -9  13   4       93.34      109.96     10.13 o
  -8  13   4       80.37       90.33     10.81 o
  -7  13   4       60.84       87.48     11.52 o
  -6  13   4      101.07       93.54     11.72 o
  -5  13   4      132.55      169.47     14.36 o
  -4  13   4      384.73      427.27     23.39 o
  -3  13   4      459.52      435.02     24.73 o
  -2  13   4      492.81      505.02     25.19 o
  -1  13   4        3.58        7.84      8.44 o
   0  13   4      421.11      438.88     23.02 o
   1  13   4       32.19       36.76      9.03 o
   2  13   4      247.39      264.42     18.95 o
   3  13   4       17.04       14.18      6.74 o
   4  13   4      147.72      155.19     14.25 o
   5  13   4        0.38       -4.83      6.32 o
   6  13   4       83.06      116.88     10.76 o
  -9  14   4        3.21        1.60      5.66 o
  -8  14   4       29.61       29.03      7.18 o
  -7  14   4        0.07       -3.31      8.31 o
  -6  14   4       22.23       15.87      8.91 o
  -5  14   4        4.25        1.41      9.89 o
  -4  14   4        0.62        4.72      6.47 o
  -3  14   4       54.21       48.54      9.63 o
  -2  14   4       77.37       77.41     12.42 o
  -1  14   4       59.68       64.22     10.94 o
   0  14   4       67.79       78.25     10.13 o
   1  14   4        0.62        4.20      5.41 o
   2  14   4      132.67      116.42     11.54 o
   3  14   4       12.33        7.39      9.55 o
   4  14   4       36.46       43.37      8.43 o
   5  14   4        0.56        3.66      6.60 o
  -7  15   4        0.63       12.01      5.62 o
  -6  15   4       61.98       86.70      9.40 o
  -5  15   4      220.80      229.07     16.73 o
  -4  15   4      267.64      269.41     16.95 o
  -3  15   4       36.31       41.70      7.57 o
  -2  15   4      177.68      198.11     15.12 o
  -1  15   4        1.32        5.12      7.46 o
   0  15   4      119.95      105.26     11.91 o
   1  15   4      143.12      121.64     11.99 o
   2  15   4       61.39       58.54      8.75 o
   3  15   4      136.71      152.39     12.45 o
   4  15   4      159.52      168.22     12.14 o
  -6  16   4        0.00        4.81      4.25 o
  -5  16   4       27.49       27.88      7.20 o
  -4  16   4       21.75       24.73      6.24 o
  -3  16   4       50.11       40.70      9.08 o
  -2  16   4      150.82      144.84     12.30 o
  -1  16   4       18.98       17.33      6.82 o
   0  16   4       41.57       40.52      7.84 o
   1  16   4       54.66       50.44      7.41 o
   2  16   4        0.07       -4.88      5.35 o
  -2  17   4       10.64        1.49      7.16 o
 -14   1   5      139.10       95.16     13.14 o
 -13   1   5        2.40       -4.30      8.46 o
 -12   1   5      219.39      268.31     18.06 o
 -11   1   5      127.94      167.38     16.16 o
 -10   1   5       35.38       55.45     11.86 o
  -9   1   5      172.84      191.60     18.17 o
  -8   1   5      817.32      996.63     37.00 o
  -7   1   5       92.99      125.34     16.08 o
  -6   1   5      242.35      223.06     16.56 o
  -5   1   5      334.13      407.98     21.49 o
  -4   1   5      944.36     1097.82     33.37 o
  -3   1   5      467.30      457.35     20.47 o
  -2   1   5     2502.53     2794.36     65.35 o
  -1   1   5      487.73      473.74     20.92 o
   0   1   5      210.31      169.31     13.63 o
   1   1   5      118.94      149.02     12.76 o
   2   1   5      323.83      400.22     20.31 o
   3   1   5      379.56      437.06     22.32 o
   4   1   5      335.87      361.07     20.37 o
   5   1   5       35.21       34.91     10.21 o
   6   1   5      650.92      722.40     30.36 o
   7   1   5      191.85      180.51     16.16 o
   8   1   5        1.06        0.00      8.66 o
   9   1   5       34.67       52.26      7.42 o
 -14   2   5        0.04        0.86      6.39 o
 -13   2   5       66.28       61.70     11.04 o
 -12   2   5      125.63      139.68     14.18 o
 -11   2   5        0.50        5.17      9.89 o
 -10   2   5       42.62       52.11     11.95 o
  -9   2   5      186.67      213.70     20.45 o
  -8   2   5        1.94        6.03     11.77 o
  -7   2   5      227.55      222.68     18.06 o
  -6   2   5        1.37        2.97      7.59 o
  -5   2   5      505.27      566.58     23.71 o
  -4   2   5        3.86       -1.15      7.89 o
  -3   2   5       91.46       99.28     11.09 o
  -2   2   5        0.14        1.20      6.69 o
  -1   2   5       97.27       93.00     10.31 o
   0   2   5      121.51      132.47     11.67 o
   1   2   5      216.86      256.22     16.78 o
   2   2   5      205.03      192.54     16.26 o
   3   2   5       18.33       -3.94      9.92 o
   4   2   5        5.73        6.13      7.08 o
   5   2   5      388.29      422.05     24.15 o
   6   2   5       41.64       72.97     11.05 o
   7   2   5      234.75      267.73     18.64 o
   8   2   5        1.22       16.14      7.26 o
   9   2   5       89.80      123.90     10.78 o
 -14   3   5       40.98       41.88      8.30 o
 -13   3   5        4.90        3.57      9.89 o
 -12   3   5      133.02      122.87     15.53 o
 -11   3   5       90.50      106.52     14.21 o
 -10   3   5       70.17       79.32     12.64 o
  -9   3   5       20.05       31.44     12.40 o
  -8   3   5      414.90      394.29     24.26 o
  -7   3   5       59.93       53.23     10.88 o
  -6   3   5      531.44      443.85     22.93 o
  -5   3   5        2.59        5.90      6.90 o
  -4   3   5      819.54      964.23     30.52 o
  -3   3   5       25.49       18.88      7.47 o
  -2   3   5     1051.07     1111.45     32.74 o
  -1   3   5       85.30       86.88     10.28 o
   0   3   5     1033.60     1102.76     33.18 o
   1   3   5      169.46      188.16     14.25 o
   2   3   5       88.24       87.99     10.57 o
   3   3   5      464.89      486.06     23.83 o
   4   3   5      141.52      134.59     14.49 o
   5   3   5      398.58      465.75     23.92 o
   6   3   5      211.35      231.00     17.76 o
   7   3   5       40.23       31.74      8.66 o
   8   3   5      233.59      297.27     17.47 o
   9   3   5       12.32       14.78      6.06 o
 -14   4   5       43.29       14.81      8.48 o
 -13   4   5       12.29       10.63      8.59 o
 -12   4   5       46.05       65.77     10.70 o
 -11   4   5       18.32       22.55      9.30 o
 -10   4   5      258.58      268.18     20.80 o
  -9   4   5       60.41       70.70     13.26 o
  -8   4   5      223.46      239.30     18.62 o
  -7   4   5       20.57       13.92     14.98 o
  -6   4   5      136.66      157.38     14.23 o
  -5   4   5      737.31      967.41     31.98 o
  -4   4   5      208.47      223.69     15.66 o
  -3   4   5       11.95       10.45      8.62 o
  -2   4   5      238.17      237.87     15.15 o
  -1   4   5      297.29      257.71     15.95 o
   0   4   5       78.41       79.87     11.17 o
   1   4   5      371.86      388.56     19.68 o
   2   4   5      176.75      169.93     14.98 o
   3   4   5       60.43       46.55     10.26 o
   4   4   5       23.89       19.64      9.19 o
   5   4   5      702.61      741.98     30.52 o
   6   4   5        0.42        3.08      6.42 o
   7   4   5      335.78      328.72     19.61 o
   8   4   5        9.15        0.00      8.40 o
   9   4   5      123.09      135.11     12.09 o
 -13   5   5       43.72       33.99      7.96 o
 -12   5   5      214.58      225.65     16.60 o
 -11   5   5      130.86      154.06     14.86 o
 -10   5   5       63.51       73.49     12.25 o
  -9   5   5        5.09       16.34      7.65 o
  -8   5   5      229.94      262.17     19.89 o
  -7   5   5        2.28        3.52     10.83 o
  -6   5   5     1027.37     1201.36     38.87 o
  -5   5   5     1057.28     1246.34     37.44 o
  -4   5   5      326.10      344.49     18.56 o
  -3   5   5       82.39      102.52     11.38 o
  -2   5   5      401.50      431.08     20.60 o
  -1   5   5        6.48       20.49      6.27 o
   0   5   5      248.13      235.80     15.67 o
   1   5   5      314.68      305.23     17.97 o
   2   5   5     1089.09     1065.16     34.65 o
   3   5   5       12.15       18.17      8.91 o
   4   5   5      182.24      200.90     18.23 o
   5   5   5       39.18       39.00      9.37 o
   6   5   5       11.70       18.20      7.02 o
   7   5   5       18.62       23.74      9.04 o
   8   5   5      251.46      268.68     16.66 o
   9   5   5        0.81        2.53      6.39 o
 -13   6   5        8.70        4.81      7.78 o
 -12   6   5        1.20       -3.26      7.76 o
 -11   6   5      134.99      119.21     14.54 o
 -10   6   5       55.81       45.80     12.04 o
  -9   6   5      107.71      101.32     14.44 o
  -8   6   5        7.69       19.69      7.80 o
  -7   6   5       31.87       25.93      8.01 o
  -6   6   5      159.24      188.40     16.73 o
  -5   6   5       11.14        1.49      8.33 o
  -4   6   5       93.93      117.53     11.86 o
  -3   6   5      331.49      341.55     19.03 o
  -2   6   5       28.38       37.18      7.20 o
  -1   6   5      278.67      270.45     17.52 o
   0   6   5      283.24      314.52     18.15 o
   1   6   5      107.79      117.02     12.71 o
   2   6   5      295.66      286.88     18.41 o
   3   6   5       27.30       32.94      8.87 o
   4   6   5        0.03       -8.61      9.29 o
   5   6   5       39.32       55.40     10.52 o
   6   6   5        1.95        5.92      6.84 o
   7   6   5       67.26       75.89      9.94 o
   8   6   5       19.96       30.60      6.79 o
   9   6   5       32.33       34.23      7.23 o
 -13   7   5       14.04        9.45      6.22 o
 -12   7   5       61.33       58.41      9.35 o
 -11   7   5       76.57       62.39     11.38 o
 -10   7   5      155.16      120.23     15.33 o
  -9   7   5       24.98       32.34      9.04 o
  -8   7   5       74.35       70.52     11.43 o
  -7   7   5       11.05        9.47      8.38 o
  -6   7   5      290.82      323.37     20.80 o
  -5   7   5      113.80      130.65     14.51 o
  -4   7   5      626.22      649.50     26.89 o
  -3   7   5       47.10       54.70      9.16 o
  -2   7   5      414.87      470.22     22.90 o
  -1   7   5      148.69      129.07     13.29 o
   0   7   5      240.64      242.54     17.00 o
   1   7   5      562.34      507.37     24.81 o
   2   7   5      301.29      295.35     18.95 o
   3   7   5      229.02      204.74     17.41 o
   4   7   5        0.76        3.16      7.07 o
   5   7   5       30.01       29.71      9.68 o
   6   7   5      100.34       84.46     10.39 o
   7   7   5       18.26       33.68      7.21 o
   8   7   5       92.09      131.92     10.83 o
 -12   8   5       99.25       87.95     11.31 o
 -11   8   5      266.29      261.16     17.57 o
 -10   8   5        6.89        7.34      8.20 o
  -9   8   5      158.85      158.74     15.45 o
  -8   8   5        4.49        2.37      7.31 o
  -7   8   5      198.64      219.12     19.69 o
  -6   8   5        4.31       -9.37     10.81 o
  -5   8   5      378.40      407.03     22.69 o
  -4   8   5       10.75        1.54      8.57 o
  -3   8   5      492.73      563.22     25.67 o
  -2   8   5        0.55       -9.38      9.38 o
  -1   8   5      872.80      934.10     32.40 o
   0   8   5      522.01      476.49     23.97 o
   1   8   5       52.66       56.24     11.54 o
   2   8   5        4.99        0.00      9.16 o
   3   8   5      189.90      196.56     16.84 o
   4   8   5       46.18       45.87     10.65 o
   5   8   5       62.64       73.55     10.73 o
   6   8   5       61.96       46.70      9.51 o
   7   8   5       16.62       31.64      5.54 o
   8   8   5        1.96        5.09      6.22 o
 -12   9   5       42.82       38.24      7.91 o
 -11   9   5       23.07       18.62      7.36 o
 -10   9   5      807.52      751.97     29.16 o
  -9   9   5      217.09      225.62     18.64 o
  -8   9   5       29.47       14.77     10.47 o
  -7   9   5        1.17       -3.13      9.13 o
  -6   9   5      247.40      289.22     20.42 o
  -5   9   5       70.40       83.25     12.92 o
  -4   9   5      156.36      182.46     15.62 o
  -3   9   5       27.62       22.92      9.77 o
  -2   9   5       48.75       61.85      9.47 o
  -1   9   5       54.30       54.86     10.73 o
   0   9   5      459.49      466.04     23.91 o
   1   9   5        5.82       -2.82     12.32 o
   2   9   5       74.09       77.95     11.38 o
   3   9   5        0.78        3.13      7.99 o
   4   9   5      194.09      184.66     15.50 o
   5   9   5       44.84       50.91     10.60 o
   6   9   5        9.90       24.80      7.59 o
   7   9   5       80.66       86.02     10.16 o
 -11  10   5      165.49      173.75     12.63 o
 -10  10   5       52.89       43.58      8.64 o
  -9  10   5       16.18       13.03     13.97 o
  -8  10   5        0.14        0.00      7.37 o
  -7  10   5      258.06      274.78     19.87 o
  -6  10   5       60.83       77.43     13.34 o
  -5  10   5      329.22      354.78     22.27 o
  -4  10   5       12.19       25.82      8.33 o
  -3  10   5      193.35      200.54     16.31 o
  -2  10   5       26.95       23.26      8.85 o
  -1  10   5      182.32      193.98     17.23 o
   0  10   5      139.60      133.15     14.93 o
   1  10   5       51.88       40.03     10.75 o
   2  10   5      364.51      344.99     21.05 o
   3  10   5      100.85      114.38     11.90 o
   4  10   5       15.65       27.88      7.75 o
   5  10   5      285.13      333.27     19.30 o
   6  10   5       31.70       57.99      8.67 o
   7  10   5       13.88       19.53      5.93 o
 -11  11   5       14.18       21.33      5.14 o
 -10  11   5       42.01       42.27      7.93 o
  -9  11   5        1.00        6.76      5.98 o
  -8  11   5       81.90       72.45     11.25 o
  -7  11   5       15.67        8.31      8.56 o
  -6  11   5        3.93       11.77      7.33 o
  -5  11   5       60.95       66.26     11.67 o
  -4  11   5      193.13      198.27     15.74 o
  -3  11   5      230.14      217.24     17.83 o
  -2  11   5       86.98      103.41     12.25 o
  -1  11   5       56.92       45.42     10.41 o
   0  11   5       68.15       66.87     12.20 o
   1  11   5       50.70       53.57     10.62 o
   2  11   5        3.43        8.02      6.65 o
   3  11   5        1.26       16.18      5.62 o
   4  11   5      117.04      117.06     11.70 o
   5  11   5       68.52       66.71     10.89 o
   6  11   5        1.24       13.55      5.79 o
 -10  12   5       30.58       30.46      7.08 o
  -9  12   5      186.72      194.60     14.20 o
  -8  12   5        6.88        9.25      6.13 o
  -7  12   5      144.22      174.59     14.05 o
  -6  12   5       43.68       39.39      9.55 o
  -5  12   5       91.31      112.37     12.89 o
  -4  12   5        1.01        1.52      8.46 o
  -3  12   5      462.73      487.35     24.62 o
  -2  12   5        8.27        7.63     11.12 o
  -1  12   5      258.33      239.07     18.66 o
   0  12   5      115.66      121.63     12.35 o
   1  12   5       77.73       93.03     11.91 o
   2  12   5       62.12       55.48      9.63 o
   3  12   5       49.12       61.67      9.40 o
   4  12   5       22.03       23.81      8.02 o
   5  12   5      116.38      132.32     11.95 o
  -9  13   5       11.20       21.93      5.80 o
  -8  13   5       28.24       28.43      8.30 o
  -7  13   5       26.63       43.88      8.56 o
  -6  13   5       11.98        0.00      8.22 o
  -5  13   5        3.07       -7.44      7.44 o
  -4  13   5        6.58       20.36      6.68 o
  -3  13   5       34.80       44.54      8.95 o
  -2  13   5       50.73       46.11      9.56 o
  -1  13   5       36.46       44.04      9.14 o
   0  13   5       81.36       83.59     11.88 o
   1  13   5       15.78        9.58      7.02 o
   2  13   5        8.58       21.95      7.59 o
   3  13   5       10.17        6.56      8.90 o
   4  13   5       18.24       21.31      6.65 o
  -8  14   5       19.13       21.35      6.86 o
  -7  14   5      122.11      153.15     11.80 o
  -6  14   5        0.09        7.93      5.80 o
  -5  14   5       75.44       84.23     10.21 o
  -4  14   5        0.59        0.00      6.42 o
  -3  14   5      468.14      512.43     23.18 o
  -2  14   5      106.67      101.20     12.22 o
  -1  14   5       11.47       13.08      5.90 o
   0  14   5       17.39       14.88      6.11 o
   1  14   5      325.20      315.35     17.81 o
   2  14   5       42.17       37.38      7.73 o
   3  14   5       48.05       39.56      8.83 o
  -6  15   5        3.33       -3.66      6.50 o
  -5  15   5       20.71        7.44      8.01 o
  -4  15   5       22.07       26.39      6.08 o
  -3  15   5       51.66       64.04      8.57 o
  -2  15   5      113.93      104.40     10.55 o
  -1  15   5      119.33       95.09     10.78 o
   0  15   5       49.32       40.37      6.79 o
   1  15   5       11.22        0.00      5.51 o
 -13   0   6      564.09      510.37     26.14 o
 -12   0   6        7.79        7.54      9.24 o
 -11   0   6       91.70       97.31     12.37 o
 -10   0   6       43.63       52.77     10.62 o
  -9   0   6      208.34      250.63     19.98 o
  -8   0   6      803.26     1022.45     35.46 o
  -7   0   6     1797.37     1907.38     52.26 o
  -6   0   6       53.24       35.59     12.71 o
  -5   0   6      431.24      473.06     26.27 o
  -4   0   6      499.77      473.64     25.41 o
  -3   0   6       12.98        1.57     11.67 o
  -2   0   6        5.20        0.00      9.64 o
  -1   0   6     1307.50     1431.06     41.62 o
   0   0   6      130.48      129.45     14.59 o
   1   0   6      709.09      692.34     29.69 o
   2   0   6        3.03        7.94      9.40 o
   3   0   6      248.39      291.70     19.58 o
   4   0   6       35.92       38.83      8.98 o
   5   0   6      273.76      324.65     19.98 o
   6   0   6       79.84       86.76     12.84 o
   7   0   6        0.73       -7.16      7.46 o
   8   0   6        0.34        2.51      5.62 o
 -13   1   6        1.34       13.32      8.22 o
 -12   1   6       62.86       67.94      9.48 o
 -11   1   6        1.09       -6.68      9.35 o
 -10   1   6        0.23       -2.92      8.49 o
  -9   1   6        1.24        7.28     12.35 o
  -8   1   6       36.33       48.59     11.78 o
  -7   1   6      153.20      164.77     18.61 o
  -6   1   6        0.10       21.51      7.16 o
  -5   1   6      451.83      434.58     25.58 o
  -4   1   6      539.78      535.02     26.18 o
  -3   1   6      140.64      121.14     13.52 o
  -2   1   6        4.78       -2.63      8.91 o
  -1   1   6      301.61      284.21     19.01 o
   0   1   6      110.26      145.10     13.71 o
   1   1   6        0.02        7.75     10.62 o
   2   1   6        8.82        6.29      9.94 o
   3   1   6       17.41       16.99      9.25 o
   4   1   6        3.43       15.61      6.50 o
   5   1   6        7.47       -1.36      7.29 o
   6   1   6        0.07       -6.11      9.06 o
   7   1   6        0.00        2.22      5.59 o
   8   1   6        1.22        9.98      4.51 o
 -13   2   6      351.95      346.68     19.84 o
 -12   2   6        6.75       -1.10      7.99 o
 -11   2   6      173.72      179.91     15.88 o
 -10   2   6       57.70       78.09     11.51 o
  -9   2   6      243.62      269.62     21.70 o
  -8   2   6      532.09      632.89     31.38 o
  -7   2   6      681.02      754.09     31.43 o
  -6   2   6      204.69      206.02     17.76 o
  -5   2   6     1057.94     1063.77     36.63 o
  -4   2   6       46.63       43.89     10.57 o
  -3   2   6      127.44      132.31     13.73 o
  -2   2   6       29.07       22.01      7.62 o
  -1   2   6      877.68      903.22     33.06 o
   0   2   6       11.11       -4.04     11.20 o
   1   2   6      911.23      846.90     32.03 o
   2   2   6        8.90        7.80      8.40 o
   3   2   6      768.22      763.28     30.42 o
   4   2   6      123.43      128.03     14.51 o
   5   2   6        2.81        0.99      7.67 o
   6   2   6       22.68       23.74      7.31 o
   7   2   6       18.77       21.15      6.40 o
   8   2   6        5.38        6.48      3.50 o
 -13   3   6       27.81       26.82      8.14 o
 -12   3   6       52.29       60.60     10.84 o
 -11   3   6       47.51       61.20     10.44 o
 -10   3   6       58.77       89.74     12.09 o
  -9   3   6       80.08       41.40     12.85 o
  -8   3   6       20.66       20.07     10.49 o
  -7   3   6      492.49      514.16     26.31 o
  -6   3   6     1448.04     1582.32     44.82 o
  -5   3   6       76.30       82.66     11.78 o
  -4   3   6     1281.52     1378.70     40.36 o
  -3   3   6      257.95      234.58     17.85 o
  -2   3   6        3.61        4.46      9.25 o
  -1   3   6       83.27       75.06     10.76 o
   0   3   6        0.21       -5.46      8.41 o
   1   3   6       87.88       99.55     11.80 o
   2   3   6      140.99      149.78     15.07 o
   3   3   6       57.75       67.86     10.83 o
   4   3   6       33.14       16.35      9.60 o
   5   3   6        5.21        4.83      7.03 o
   6   3   6        7.85       -8.30      8.30 o
   7   3   6        8.12       14.15      6.08 o
   8   3   6        5.53       -2.77      6.66 o
 -13   4   6       56.65       56.37      8.54 o
 -12   4   6       16.47        6.13     10.76 o
 -11   4   6      198.87      189.30     16.53 o
 -10   4   6       46.95       78.84     11.05 o
  -9   4   6      566.63      604.04     29.66 o
  -8   4   6        8.08        1.85     10.24 o
  -7   4   6        3.56        3.44      7.15 o
  -6   4   6       33.40       31.59      8.56 o
  -5   4   6      396.28      430.06     22.93 o
  -4   4   6        9.62        1.49      8.35 o
  -3   4   6      887.11      905.70     32.35 o
  -2   4   6       58.53       71.19     13.06 o
  -1   4   6      318.42      301.12     19.74 o
   0   4   6        0.05       -1.38      8.19 o
   1   4   6      363.30      395.02     21.62 o
   2   4   6        3.44       -1.41     10.28 o
   3   4   6      117.02      119.13     13.76 o
   4   4   6       57.71       60.63     10.81 o
   5   4   6      328.69      342.79     19.89 o
   6   4   6       11.78       10.00      6.45 o
   7   4   6      110.44      135.40     11.80 o
   8   4   6       23.29       24.73      5.30 o
 -13   5   6       10.32        8.10      5.71 o
 -12   5   6       16.06       15.33      7.12 o
 -11   5   6       29.25       -3.55      8.46 o
 -10   5   6      424.60      351.10     22.42 o
  -9   5   6      233.62      213.11     18.75 o
  -8   5   6        0.36        3.60     10.18 o
  -7   5   6      312.73      339.92     21.38 o
  -6   5   6       11.72       16.26      8.19 o
  -5   5   6       37.15       27.78      9.92 o
  -4   5   6      577.97      600.02     27.00 o
  -3   5   6       70.95       76.65     10.62 o
  -2   5   6      287.90      261.88     18.28 o
  -1   5   6       90.56       73.26     12.59 o
   0   5   6        2.46        4.55     10.86 o
   1   5   6       61.33       48.09     12.50 o
   2   5   6      184.95      158.81     15.38 o
   3   5   6       48.08       30.83     10.37 o
   4   5   6        1.91       13.91      6.58 o
   5   5   6       22.13       26.60      7.73 o
   6   5   6        4.00        4.77      7.54 o
   7   5   6        3.63        2.84      6.34 o
 -12   6   6       16.02       19.56      6.78 o
 -11   6   6      659.21      598.36     25.59 o
 -10   6   6       50.48       55.30     11.10 o
  -9   6   6      451.48      390.04     24.30 o
  -8   6   6      233.17      229.54     18.38 o
  -7   6   6       21.12       33.26      9.25 o
  -6   6   6      185.55      181.11     16.84 o
  -5   6   6      137.44      164.68     15.17 o
  -4   6   6      146.82      114.33     13.27 o
  -3   6   6     1032.38     1066.21     35.90 o
  -2   6   6      302.19      316.58     20.02 o
  -1   6   6      821.06      815.37     31.90 o
   0   6   6       63.18       69.84     10.79 o
   1   6   6      116.72      113.20     13.92 o
   2   6   6       51.58       47.23      9.64 o
   3   6   6       13.81       20.21      7.96 o
   4   6   6        0.23        6.76      7.15 o
   5   6   6      269.46      292.61     19.14 o
   6   6   6       19.80       27.52      7.10 o
   7   6   6       52.59       64.12      7.80 o
 -12   7   6      342.98      322.43     16.58 o
 -11   7   6      179.89      185.97     14.41 o
 -10   7   6       48.23       41.57      8.61 o
  -9   7   6        9.55       18.17      6.84 o
  -8   7   6       83.09       97.49     13.06 o
  -7   7   6        3.19        9.06      8.01 o
  -6   7   6       22.20       26.65      9.03 o
  -5   7   6        0.00        0.00      8.44 o
  -4   7   6      137.42      159.52     15.58 o
  -3   7   6       20.75       35.17      9.37 o
  -2   7   6        4.82        9.29      6.45 o
  -1   7   6      332.55      363.95     22.19 o
   0   7   6      821.34      815.84     32.53 o
   1   7   6        1.30        0.00      9.09 o
   2   7   6       11.15       -2.76      9.34 o
   3   7   6        4.04       -5.30      6.76 o
   4   7   6       72.26       67.38     10.91 o
   5   7   6        0.03       -5.48      7.20 o
   6   7   6       26.91       38.85      7.20 o
   7   7   6        3.15       -1.96      4.91 o
 -11   8   6      334.83      324.16     17.42 o
 -10   8   6        0.00        9.60      6.69 o
  -9   8   6       33.80       26.63      9.21 o
  -8   8   6       84.97       67.83     10.62 o
  -7   8   6        1.87       -1.51      9.68 o
  -6   8   6       15.04       19.77      6.60 o
  -5   8   6      162.87      159.31     15.90 o
  -4   8   6       69.47       46.65     10.50 o
  -3   8   6      435.63      453.01     23.70 o
  -2   8   6        0.07       -4.33      9.01 o
  -1   8   6       55.74       59.24     10.96 o
   0   8   6      394.51      376.15     22.01 o
   1   8   6      229.01      250.40     19.11 o
   2   8   6       45.82       41.46      9.98 o
   3   8   6      137.61      155.49     13.26 o
   4   8   6        1.72        5.22      7.60 o
   5   8   6       33.76       44.62      8.06 o
   6   8   6        6.82       15.66      5.59 o
 -11   9   6       18.16       19.26      6.47 o
 -10   9   6       46.80       52.56      9.06 o
  -9   9   6      200.02      203.06     14.90 o
  -8   9   6      278.85      289.51     18.91 o
  -7   9   6        1.76        1.57      9.53 o
  -6   9   6       78.47       82.90     11.67 o
  -5   9   6       24.82       35.24      9.61 o
  -4   9   6       78.00       76.73     12.42 o
  -3   9   6        6.22       17.80      8.44 o
  -2   9   6      166.22      163.82     15.61 o
  -1   9   6        2.42        3.10     10.26 o
   0   9   6      922.48      955.20     35.09 o
   1   9   6        6.93       -9.22     10.62 o
   2   9   6       19.51       20.80      7.57 o
   3   9   6       16.14       20.34      7.13 o
   4   9   6        1.82       -6.08      6.08 o
   5   9   6        0.52        2.01      6.19 o
   6   9   6       84.72       99.75      9.45 o
 -10  10   6       79.70       73.65      9.40 o
  -9  10   6       95.42      118.22     11.96 o
  -8  10   6       15.16       19.53      7.75 o
  -7  10   6      345.57      367.20     20.70 o
  -6  10   6      151.55      161.64     14.18 o
  -5  10   6       34.44       30.76     10.36 o
  -4  10   6        6.59        4.57     12.11 o
  -3  10   6      276.17      329.16     20.21 o
  -2  10   6       82.06       69.58     11.73 o
  -1  10   6       73.39       74.91     11.38 o
   0  10   6        0.17        7.29      7.84 o
   1  10   6       80.91      100.85     11.93 o
   2  10   6        4.90       -1.15      6.81 o
   3  10   6        6.91       -8.35      8.35 o
   4  10   6        2.73       -3.61      7.13 o
   5  10   6        9.56       14.07      5.54 o
  -9  11   6      138.93      133.44     11.26 o
  -8  11   6       10.75       16.16      7.18 o
  -7  11   6        2.37        5.14      7.49 o
  -6  11   6      268.32      261.52     17.78 o
  -5  11   6      151.53      219.46     16.56 o
  -4  11   6       39.07       35.20      8.46 o
  -3  11   6       18.75       18.27      8.87 o
  -2  11   6      154.01      159.46     14.43 o
  -1  11   6        0.99        7.03      7.57 o
   0  11   6      196.80      209.28     16.32 o
   1  11   6       13.53       17.10      7.65 o
   2  11   6      113.81      100.15     11.17 o
   3  11   6       16.15       18.19      7.13 o
   4  11   6       67.87       73.81      8.88 o
  -8  12   6        0.12        1.88      6.26 o
  -7  12   6      213.50      203.36     14.70 o
  -6  12   6       29.76       34.25      6.22 o
  -5  12   6        2.79       10.21      5.51 o
  -4  12   6       74.22       63.36      9.71 o
  -3  12   6       23.83       20.02      8.49 o
  -2  12   6       13.75       16.32      5.64 o
  -1  12   6       17.66       15.17      6.84 o
   0  12   6        4.03        5.61      4.88 o
   1  12   6       67.53       69.27      9.24 o
   2  12   6       81.51       87.67     10.26 o
   3  12   6       50.06       56.91      7.86 o
  -7  13   6       12.77        5.75      5.75 o
  -6  13   6      101.65      103.44     10.84 o
  -5  13   6        8.37       15.04      6.45 o
  -4  13   6       41.20       42.27      8.51 o
  -3  13   6       82.12       89.83     11.04 o
  -2  13   6      323.54      304.55     16.99 o
  -1  13   6       47.26       53.76      8.15 o
   0  13   6      109.28      101.82     10.21 o
   1  13   6       16.89       15.79      6.01 o
   2  13   6       95.64      105.01      9.24 o
  -5  14   6       57.25       60.73      7.83 o
  -4  14   6        4.86        9.17      5.56 o
  -3  14   6       42.80       51.04      7.62 o
  -2  14   6      262.77      225.94     14.49 o
  -1  14   6        9.21        8.96      4.88 o
   0  14   6        1.48       -1.91      5.75 o
 -12   1   7      426.41      409.39     21.52 o
 -11   1   7        5.43       14.25      7.36 o
 -10   1   7      181.22      233.93     16.84 o
  -9   1   7        1.75       -1.43      9.13 o
  -8   1   7      795.00      908.18     36.53 o
  -7   1   7        3.94        7.49     10.92 o
  -6   1   7      214.69      246.30     20.65 o
  -5   1   7       76.51       58.88     12.20 o
  -4   1   7       10.30       -6.06     10.05 o
  -3   1   7       10.53       -2.92      9.87 o
  -2   1   7      956.37      891.21     35.14 o
  -1   1   7        0.60        8.72      6.16 o
   0   1   7      479.29      413.82     23.76 o
   1   1   7      280.99      298.94     19.60 o
   2   1   7      149.82      156.18     13.91 o
   3   1   7       11.64        0.00      7.65 o
   4   1   7      203.71      199.04     15.07 o
   5   1   7        9.07        7.91      7.02 o
   6   1   7      147.04      181.32     11.44 o
 -12   2   7       23.80       16.94      7.72 o
 -11   2   7       14.32       17.08      8.46 o
 -10   2   7        1.37        4.54      9.45 o
  -9   2   7       15.21       10.32     13.34 o
  -8   2   7      310.38      305.39     18.96 o
  -7   2   7       91.05       86.36     13.71 o
  -6   2   7      588.77      585.90     28.98 o
  -5   2   7      249.80      252.75     19.64 o
  -4   2   7        1.69      -11.02     11.02 o
  -3   2   7        0.12        0.00      7.15 o
  -2   2   7      410.15      311.02     20.89 o
  -1   2   7       64.27       78.07     11.78 o
   0   2   7        2.94       -4.25      8.83 o
   1   2   7       53.35       65.35     10.83 o
   2   2   7       58.12       49.90      9.45 o
   3   2   7      147.62      158.81     14.51 o
   4   2   7        1.05       -8.49      8.49 o
   5   2   7        2.06        1.05      8.28 o
   6   2   7       12.43       11.44      5.74 o
 -12   3   7      120.28      129.13     11.83 o
 -11   3   7       33.29       29.11      9.95 o
 -10   3   7      296.20      289.17     18.64 o
  -9   3   7       14.09       21.95      9.04 o
  -8   3   7      846.40      923.16     34.09 o
  -7   3   7      102.22      125.97     13.36 o
  -6   3   7      173.96      225.78     17.20 o
  -5   3   7       62.10       53.00     11.49 o
  -4   3   7       81.85       90.70     11.43 o
  -3   3   7       20.77       13.97      8.80 o
  -2   3   7      277.61      259.70     18.61 o
  -1   3   7       17.85       14.68      8.25 o
   0   3   7      353.01      321.88     20.94 o
   1   3   7      114.63       85.27     13.97 o
   2   3   7      343.71      362.40     20.96 o
   3   3   7       12.01       10.81      7.96 o
   4   3   7      142.85      134.33     12.87 o
   5   3   7        3.24       11.62      6.22 o
   6   3   7       43.64       63.21      7.88 o
 -12   4   7       20.71       20.52      5.72 o
 -11   4   7      240.17      209.85     15.53 o
 -10   4   7       29.42       37.75      8.23 o
  -9   4   7        0.28       -9.19      9.19 o
  -8   4   7       54.27       42.22      9.72 o
  -7   4   7        4.26        4.64      9.64 o
  -6   4   7      224.77      267.34     18.57 o
  -5   4   7       45.45       24.52      9.71 o
  -4   4   7       66.68       83.68     11.78 o
  -3   4   7      442.39      392.29     22.68 o
  -2   4   7      527.55      438.70     23.89 o
  -1   4   7       80.31       66.92     12.33 o
   0   4   7        0.24       -4.17      7.97 o
   1   4   7       26.93       35.33      8.33 o
   2   4   7      104.26       83.50     12.58 o
   3   4   7      699.15      649.21     26.95 o
   4   4   7       93.34       86.42     11.07 o
   5   4   7        4.43        9.08      5.11 o
   6   4   7       23.70       22.01      5.33 o
 -12   5   7      187.20      143.75     11.52 o
 -11   5   7       46.48       35.53      7.99 o
 -10   5   7      198.22      175.31     13.79 o
  -9   5   7        2.58        1.47      8.95 o
  -8   5   7        2.56       -1.41      7.55 o
  -7   5   7      222.27      221.27     17.47 o
  -6   5   7      973.75     1082.83     36.26 o
  -5   5   7       50.43       36.70     10.86 o
  -4   5   7      416.42      444.82     23.92 o
  -3   5   7       97.66      102.39     13.08 o
  -2   5   7        3.05        3.08     10.91 o
  -1   5   7       65.47       44.51     12.72 o
   0   5   7      323.24      302.62     19.04 o
   1   5   7        4.08        8.62      9.32 o
   2   5   7      716.50      663.41     27.78 o
   3   5   7        6.31        8.82      9.84 o
   4   5   7       35.01       28.04      8.54 o
   5   5   7       32.44       24.65      7.03 o
 -11   6   7      155.31      125.14     11.28 o
 -10   6   7        2.40        6.01      6.48 o
  -9   6   7       76.74       73.71     10.83 o
  -8   6   7       30.86       41.59      7.57 o
  -7   6   7        0.48       -4.30      8.95 o
  -6   6   7        0.31        3.06     10.15 o
  -5   6   7       18.13       25.69      9.48 o
  -4   6   7        3.53        4.64     10.36 o
  -3   6   7      186.33      186.20     15.77 o
  -2   6   7      469.77      455.08     23.16 o
  -1   6   7      248.62      252.85     18.43 o
   0   6   7       43.57       32.85     10.50 o
   1   6   7        0.30        8.33      6.21 o
   2   6   7       13.60        8.70      7.88 o
   3   6   7       44.16       43.62      8.95 o
   4   6   7        1.48        0.00      7.12 o
   5   6   7       35.07       24.98      7.60 o
 -11   7   7       48.42       43.83      7.63 o
 -10   7   7      322.31      316.76     16.76 o
  -9   7   7        0.40        6.61      5.11 o
  -8   7   7       78.86       68.30     11.28 o
  -7   7   7        2.97        5.77      7.62 o
  -6   7   7      162.64      182.88     14.81 o
  -5   7   7       40.49       31.10      8.93 o
  -4   7   7      509.52      539.74     25.51 o
  -3   7   7       54.18       54.57      9.48 o
  -2   7   7        2.35        2.95      7.41 o
  -1   7   7      134.53      140.35     14.65 o
   0   7   7       77.67       80.77     10.81 o
   1   7   7       96.16       92.56     11.36 o
   2   7   7      199.58      208.49     15.06 o
   3   7   7       89.42       95.98     10.94 o
   4   7   7       87.26       86.70      9.19 o
 -10   8   7      154.32      115.42     10.86 o
  -9   8   7       74.38       62.39     10.37 o
  -8   8   7        0.05        3.34      5.66 o
  -7   8   7      159.18      181.90     15.66 o
  -6   8   7        0.36       -8.51      8.51 o
  -5   8   7       88.51      116.55     11.65 o
  -4   8   7        0.94       15.37      6.52 o
  -3   8   7       38.76       37.23      9.79 o
  -2   8   7        3.08       -9.35      9.35 o
  -1   8   7      479.03      487.66     23.49 o
   0   8   7      174.40      171.06     14.75 o
   1   8   7       26.68       36.26      7.91 o
   2   8   7       43.88       44.46      8.02 o
   3   8   7       65.78       66.05      9.13 o
   4   8   7        1.64        5.64      5.98 o
  -9   9   7        0.93       -2.56      6.45 o
  -8   9   7       15.88       27.41      7.07 o
  -7   9   7        0.18       -2.29      7.73 o
  -6   9   7       28.09       24.38      7.59 o
  -5   9   7        0.43        6.79      8.69 o
  -4   9   7      190.10      191.22     16.69 o
  -3   9   7      128.06      138.76     13.06 o
  -2   9   7      550.15      594.51     26.13 o
  -1   9   7        0.08        6.87      5.69 o
   0   9   7        1.08       -5.40      6.56 o
   1   9   7        1.55        6.76      7.81 o
   2   9   7       72.92       81.37     10.47 o
   3   9   7        4.41        3.42      6.50 o
  -9  10   7      111.31      109.66      9.48 o
  -8  10   7       76.29       84.98      9.56 o
  -7  10   7      151.28      172.00     13.37 o
  -6  10   7      177.49      183.75     13.52 o
  -5  10   7       51.43       54.04      9.21 o
  -4  10   7        7.64        1.23      9.16 o
  -3  10   7        7.69        6.18      6.66 o
  -2  10   7       30.64       43.47      7.89 o
  -1  10   7      221.39      219.72     15.74 o
   0  10   7      110.17      102.14     10.47 o
   1  10   7      157.42      167.75     12.85 o
   2  10   7       33.67       33.70      7.89 o
  -7  11   7        0.70       -5.72      5.72 o
  -6  11   7       38.78       45.61      6.99 o
  -5  11   7        0.08       -0.96      6.55 o
  -4  11   7       87.65      108.85     10.49 o
  -3  11   7       38.71       41.18      8.41 o
  -2  11   7       73.61       81.41     10.11 o
  -1  11   7       25.36       29.55      6.45 o
   0  11   7       67.44       60.83      8.74 o
   1  11   7        2.97        3.26      5.62 o
  -6  12   7        3.31       -6.27      6.73 o
  -5  12   7        1.18        3.45      6.21 o
  -4  12   7       12.80       16.42      5.32 o
  -3  12   7       18.73       10.11      5.80 o
  -2  12   7       25.18       31.57      6.78 o
  -1  12   7       64.58       58.28      7.50 o
 -11   0   8      158.89      124.17     12.66 o
 -10   0   8      112.08      116.60     11.77 o
  -9   0   8      326.08      309.46     21.43 o
  -8   0   8        3.82      -13.03     13.03 o
  -7   0   8      326.19      354.60     22.66 o
  -6   0   8       81.93       87.12     13.71 o
  -5   0   8      217.20      227.64     19.60 o
  -4   0   8       14.28       12.04      7.97 o
  -3   0   8       63.22       65.22     10.92 o
  -2   0   8       74.09       41.36     11.28 o
  -1   0   8      522.50      459.35     23.78 o
   0   0   8      218.99      201.94     15.56 o
   1   0   8      103.61      111.24     12.12 o
   2   0   8      179.00      171.17     13.68 o
   3   0   8       75.00       76.63      9.09 o
   4   0   8       23.43       31.27      6.08 o
 -11   1   8       35.62       31.31      7.10 o
 -10   1   8       10.69        5.61      6.86 o
  -9   1   8        1.49      -12.04     13.99 o
  -8   1   8        5.32       -4.88     12.80 o
  -7   1   8        6.20        1.59     12.37 o
  -6   1   8        4.50        6.55     10.36 o
  -5   1   8       17.41       19.32      9.11 o
  -4   1   8        1.43        6.40      9.34 o
  -3   1   8        7.09        4.59      7.93 o
  -2   1   8        2.43       16.82      6.34 o
  -1   1   8       14.95        4.20     11.14 o
   0   1   8        0.53        7.91      5.90 o
   1   1   8        4.10       -3.26      6.78 o
   2   1   8       64.24       51.07      8.35 o
   3   1   8        0.49        1.80      6.76 o
   4   1   8        5.53        9.25      4.15 o
 -11   2   8       93.57       79.71      9.38 o
 -10   2   8       65.61       67.59      9.13 o
  -9   2   8      104.88      100.33     10.73 o
  -8   2   8      251.64      260.13     18.70 o
  -7   2   8      737.53      688.97     30.29 o
  -6   2   8       63.00       46.70     11.52 o
  -5   2   8      228.15      220.33     17.73 o
  -4   2   8       27.52       28.83      8.98 o
  -3   2   8      263.01      204.09     16.78 o
  -2   2   8        1.73       -8.01      8.01 o
  -1   2   8      166.73      164.89     14.07 o
   0   2   8       72.80       56.53      9.85 o
   1   2   8      121.94       95.34     12.50 o
   2   2   8      186.82      179.31     13.70 o
   3   2   8      105.68      110.78     10.07 o
 -10   3   8        1.52       -4.23      6.27 o
  -9   3   8       47.81       36.57      7.46 o
  -8   3   8      410.85      417.55     20.29 o
  -7   3   8       40.88       24.51      8.75 o
  -6   3   8       51.00       46.65     10.11 o
  -5   3   8       13.96       -1.33      9.11 o
  -4   3   8        1.95       -7.96      9.76 o
  -3   3   8        6.35        7.59      7.47 o
  -2   3   8       10.09       12.03      7.91 o
  -1   3   8        0.15        2.64      7.46 o
   0   3   8        9.37       16.56      5.49 o
   1   3   8       13.41       17.36      7.13 o
   2   3   8       24.20        3.00      8.30 o
   3   3   8      184.30      187.53     12.69 o
 -10   4   8       87.59       82.39      8.90 o
  -9   4   8      572.59      546.43     22.14 o
  -8   4   8       19.01       18.07      6.90 o
  -7   4   8       29.06       38.85      7.93 o
  -6   4   8       14.73       -2.56      9.79 o
  -5   4   8      150.61      128.84     13.52 o
  -4   4   8       21.12       14.93      8.44 o
  -3   4   8       94.93       84.25     11.23 o
  -2   4   8      108.24       91.30     11.77 o
  -1   4   8       60.35       81.87     10.19 o
   0   4   8       15.16        5.54      7.31 o
   1   4   8       95.20       94.45     10.76 o
   2   4   8      123.98      104.88      9.92 o
   3   4   8       81.95       80.86      7.91 o
 -10   5   8        5.76       14.00      4.99 o
  -9   5   8      167.99      157.30     11.83 o
  -8   5   8      572.00      517.50     21.90 o
  -7   5   8       24.94       19.90      7.60 o
  -6   5   8        0.37        5.14      5.14 o
  -5   5   8       12.93       23.74      7.93 o
  -4   5   8       83.28       70.64     10.70 o
  -3   5   8       35.07       27.62      6.47 o
  -2   5   8        3.93        3.37      7.34 o
  -1   5   8        8.66       13.65      6.47 o
   0   5   8       27.46       29.26      6.76 o
   1   5   8       42.11       32.51      8.14 o
   2   5   8       22.32       27.52      5.88 o
   3   5   8        0.24        0.71      5.51 o
  -9   6   8      258.16      247.76     14.05 o
  -8   6   8       16.68       16.61      6.94 o
  -7   6   8       37.70       31.15      8.14 o
  -6   6   8       13.75       24.80      6.55 o
  -5   6   8      330.75      304.03     17.60 o
  -4   6   8       75.89       66.50     10.66 o
  -3   6   8      240.01      257.43     15.88 o
  -2   6   8       20.32       17.42      7.18 o
  -1   6   8       14.84       31.57      6.65 o
   0   6   8       72.02       86.42      9.64 o
   1   6   8      265.61      240.08     14.12 o
   2   6   8       10.23       17.34      5.07 o
  -9   7   8        4.01       14.91      5.96 o
  -8   7   8       20.91       32.29      7.33 o
  -7   7   8        0.34       -8.36      8.36 o
  -6   7   8      100.09       97.65     11.01 o
  -5   7   8       59.72       47.33      8.66 o
  -4   7   8      301.39      280.56     16.61 o
  -3   7   8      162.28      134.54     13.37 o
  -2   7   8      105.92       87.57     10.76 o
  -1   7   8      309.97      279.74     15.97 o
   0   7   8        0.40        1.90      5.67 o
   1   7   8       70.71       67.99      7.86 o
  -8   8   8       35.61       35.69      7.97 o
  -7   8   8       80.39       84.83      9.82 o
  -6   8   8        6.81       17.75      4.70 o
  -5   8   8      139.37      152.32     11.41 o
  -4   8   8        2.39        6.94      4.99 o
  -3   8   8      121.54      122.83     11.39 o
  -2   8   8       20.48       24.91      8.25 o
  -1   8   8        0.81        0.00      4.51 o
   0   8   8       46.23       61.27      7.84 o
  -6   9   8       54.16       63.83      8.80 o
  -5   9   8       38.86       41.87      7.15 o
  -4   9   8      187.85      184.77     12.58 o
  -3   9   8        1.17        1.78      6.68 o
  -2   9   8       48.81       41.30      7.23 o
  -1   9   8      111.95       95.01      9.03 o
  -8   1   9      124.96       77.41     17.08 o
  -7   1   9       51.48       63.18     15.97 o
  -6   1   9      321.98      227.08     18.82 o
  -5   1   9      101.17       77.78     12.16 o
  -4   1   9      132.27      115.01     12.35 o
  -3   1   9       79.42       57.85      9.45 o
  -2   1   9       66.34       38.72      8.15 o
  -1   1   9       27.17       26.18      6.52 o
   0   1   9       43.51       34.49      6.65 o
  -8   2   9       27.98       22.01     15.50 o
  -7   2   9        0.42       10.28     17.10 o
  -6   2   9        2.13       27.65     11.56 o
  -5   2   9      144.41      137.90     14.26 o
  -4   2   9        7.59        9.51      6.52 o
  -3   2   9       23.17       15.32      7.16 o
  -2   2   9       27.24       13.19      6.18 o
  -1   2   9        3.81       -1.46      7.49 o
   0   2   9        5.40       10.11      4.46 o
  -7   3   9       78.46       81.62     15.24 o
  -6   3   9      211.66      164.64     16.13 o
  -5   3   9       13.09       21.57      9.42 o
  -4   3   9       73.43       44.99     10.52 o
  -3   3   9      170.45      123.08     10.89 o
  -2   3   9      106.79       97.10      8.77 o
  -1   3   9       25.60       19.66      6.24 o
  -7   4   9       65.43       27.73     14.04 o
  -6   4   9       21.03        4.21     14.44 o
  -5   4   9      112.05       87.62     12.76 o
  -4   4   9        7.04       15.74      7.07 o
  -3   4   9        4.24       11.65      4.99 o
  -2   4   9      106.40       87.41      8.96 o
  -1   4   9       22.53        8.31      5.32 o
  -6   5   9       66.02       72.24     12.35 o
  -5   5   9       77.12       49.09     11.07 o
  -4   5   9      364.88      320.10     15.45 o
  -3   5   9       25.70       27.05      6.14 o
  -2   5   9       20.60       26.57      5.66 o
 
